# Supplementary material for: Physiologically relevant acid-sensing ion channel (ASIC) 2a/3 heteromers have a 1:2 stoichiometry
Source: Commun Biol. 2023 Jul 8;6:701. doi: 10.1038/s42003-023-05087-4 (PMC10329638; doi:10.1038/s42003-023-05087-4)
Supplement: Supplementary file 4 — Supplementary Data [file 42003_2023_5087_MOESM4_ESM.xlsx]

## Sheet: Figure 1
	Data for Figure 1c-f
	Data from traces in Fig. 1a,b highlighted in blue
																								Figure 1 e,f
Act.	ASIC2a			Raw:										Normalized:														Re-Scaled:										Current 5s
	name	Exp	pH	6	5.5	5	4.5	4.3	4	3.8	3.5	3		6	5.5	5	4.5	4.3	4	3.8	3.5	3		EC50	Hill-Coefizient	Hill-Fit Imax		6	5.5	5	4.5	4.3	4	3.8	3.5	3		6	5.5	5	4.5	4.3	4	3.8	3.5	3
	01022017_1609_2a_SF	Dose-Response		-0.2445	-2.3255	-6.92725	-13.2448	-15.698	-24.7925	-28.1985	-36.261	-45.0805		0.00986185	0.0937985	0.279409	0.534224	0.633175	1	1.13738	1.46258	1.81831		3.86454	0.796422	2.19444		0.00449402	0.0427437	0.127326	0.243444	0.288536	0.455697	0.518301	0.666494	0.828599		-0.287	-2.435	-6.06675	-8.88675	-9.35675	-10.5527	-11.4565	-13.5435	-19.4455
	01022017_1709_2a_SF	Dose-Response		-0.2255	-2.75275	-8.02	-17.926	-23.047	-28.9977	-32.1413	-38.8735	-47.693		0.00777647	0.0949298	0.276573	0.618186	0.794786	1	1.1084	1.34057	1.64471		4.09249	0.793736	1.83385		0.00424052	0.0517653	0.150815	0.337097	0.433397	0.545301	0.604411	0.731014	0.896862		-0.07925	-2.82575	-6.66525	-10.0887	-8.759	-9.253	-9.595	-11.5965	-16.034
	01022017_1653_2a_SF	Dose-Response		-0.122	-1.11075	-3.1375	-6.2195	-9.26525	-12.4025	-13.5988	-15.4175	-18.3897		0.00983673	0.0895585	0.252973	0.501471	0.747047	1	1.09645	1.2431	1.48275		4.21812	0.941981	1.56055		0.00630337	0.0573891	0.162105	0.321342	0.478708	0.6408	0.702605	0.796578	0.950146		-0.183	-1.33625	-3.72325	-5.713	-5.44425	-5.939	-6.2865	-7.36725	-9.69875
	01022017_1640_2a_SF	Dose-Response		-0.108834	-0.625796	-2.10866	-4.20372	-5.55055	-6.4695	-7.507	-8.72225	-11.3525		0.0168226	0.0967303	0.325939	0.649775	0.857957	1	1.16037	1.34821	1.75477		3.99744	0.713528	2.04189		0.00823874	0.0473729	0.159626	0.318222	0.420178	0.489742	0.568282	0.660276	0.859385		-0.08	-0.867	-2.6675	-3.833	-3.79025	-3.48525	-3.69225	-3.71075	-6.4815
	01022017_1627_2a_SF	Dose-Response		-0.14025	-1.2575	-2.88675	-5.8655	-6.219	-9.76575	-11.5725	-13.8918	-16.04		0.0143614	0.128766	0.295599	0.600619	0.636818	1	1.18501	1.4225	1.64247		4.05823	0.832601	1.87807		0.00764689	0.0685629	0.157395	0.319807	0.339081	0.532462	0.630972	0.757427	0.874552		-0.24975	-1.66	-3.4725	-5.23075	-5.34625	-5.231	-5.51775	-6.6405	-9.2405
	25012017_1940_2a_SF	Dose-Response			-1.00725	-2.8995	-5.545	-9.26525	-13.4032	-15.1368	-22.6895	-27.5392			0.0751497	0.216328	0.413706	0.691269	1	1.12934	1.69284	2.05467		3.80049	0.909035	2.46502			0.0304864	0.0877591	0.167831	0.280431	0.405676	0.458146	0.686745	0.833531			-1.06825	-2.67925	-4.4615	-3.75425	-4.52275	-4.91925	-9.36625	-10.5778
	25012017_1927_2a_SF	Dose-Response			-2.04475	-5.727	-12.5122	-16.5894	-22.5157	-25.6822	-31.4482	-42.8236			0.0908142	0.254355	0.555711	0.73679	1	1.14063	1.39672	1.90194		3.72423	0.698925	2.46338			0.0368657	0.103254	0.225589	0.299097	0.405946	0.463035	0.566993	0.772086			-2.13025	-4.8035	-7.42513	-6.0735	-6.848	-7.21269	-8.98112	-12.6147
	25012017_1906_2a_SF	Dose-Response			-0.84825	-2.29525	-5.03837	-7.45719	-10.0403	-11.0504	-12.3232	-16.4476			0.0844849	0.228605	0.501818	0.742729	1	1.10061	1.22738	1.63817		4.03571	0.815014	1.81742			0.0464862	0.125785	0.276116	0.408672	0.550231	0.605589	0.675342	0.901371			-0.971	-2.2585	-3.71125	-3.21025	-3.71725	-4.09106	-4.90725	-4.92362
	25012017_1830_2a_SF	Dose-Response			-0.2805	-0.946	-2.353	-3.57369	-4.736	-5.93381	-7.30525	-9.5565			0.0592272	0.199747	0.496833	0.754579	1	1.25292	1.54249	2.01784		3.84456	0.851807	2.38312			0.0248528	0.0838174	0.20848	0.316635	0.419618	0.525748	0.647257	0.846722			-0.32325	-0.891	-1.74	-1.36019	-1.66	-1.86775	-2.74025	-3.43
	2a Dose Response Mean			-0.168217	-1.36145	-3.8831	-8.1009	-10.7406	-14.7915	-16.7579	-20.7702	-26.1025		0.0117318	0.0903843	0.258836	0.541371	0.732794	1	1.14568	1.40849	1.77285		3.95953	0.817005	2.07086		0.00618471	0.0451694	0.128654	0.268659	0.362748	0.493941	0.564121	0.687569	0.862584
	SD			0.0623397	0.829468	2.41333	5.18564	6.36506	8.56836	9.49994	12.0373	15.2203		0.00372705	0.0186557	0.0400921	0.0731928	0.0717294	0	0.049332	0.145976	0.191773		0.159856	0.0799706	0.324238		0.00180343	0.0134623	0.0310911	0.0600689	0.0732006	0.0801526	0.0806444	0.0672248	0.0511623
	SEM			0.0278792	0.276489	0.804444	1.72855	2.12169	2.85612	3.16665	4.01243	5.07344		0.00166679	0.00621856	0.013364	0.0243976	0.0239098	0	0.016444	0.0486588	0.0639244		0.0532852	0.0266569	0.108079		0.000806518	0.00448742	0.0103637	0.020023	0.0244002	0.0267175	0.0268815	0.0224083	0.0170541
	n			5	9	9	9	9	9	9	9	9		5	9	9	9	9	9	9	9	9		9	9	9		5	9	9	9	9	9	9	9	9
SSD			pH	7.4	6.9	6.7	6.5	6.2	6	5.5				7.4	6.9	6.7	6.5	6.2	6	5.5				IC50	Hill-Coefizient
	07022017_1816_2a_SF	SSD		-10.9068	-10.567	-9.06603	-6.65124	-3.74031	-2.21775	-0.705647				1	0.968845	0.831224	0.609822	0.342932	0.203335	0.0646976				6.39654	-2.094
	07022017_1835_2a_SF	SSD		-22.1618	-21.7304	-16.6538	-14.4475	-7.86274	-4.20077	-0.436813				1	0.980533	0.751461	0.651909	0.354787	0.18955	0.0197102				6.35253	-1.81986
	07022017_1854_2a_SF	SSD		-27.1853	-27.2443	-22.646	-18.7909	-10.9639	-6.42887	-0.745504				1	1.00217	0.833024	0.691215	0.403303	0.236483	0.027423				6.29495	-1.89847
	07022017_1916_2a_SF	SSD		-3.54009	-2.68113	-1.41296	-0.36357	-0.0641004	-0.0741385	-0.161282				1	0.757362	0.399133	0.102701	0.018107	0.0209426	0.0455588				6.76241	-3.66775
	15022017_1605_2a_SF	SSD		-17.0413	-14.9039	-11.8722	-6.89017	-4.01893	-2.24779	-0.48176				1	0.874575	0.696675	0.404323	0.235835	0.131903	0.0282702				6.56377	-2.16709
	15022017_1625_2a_SF	SSD		-27.7165	-27.5147	-21.1123	-15.662	-8.73425	-5.487	-0.79925				1	0.992721	0.761721	0.565079	0.315128	0.197969	0.0288366				6.42084	-1.978
	15022017_1645_2a_SF	SSD		-40.204	-36.1572	-15.7227	-15.7287	-11.1205	-7.1475	-0.8485				1	0.899345	0.391074	0.391224	0.276602	0.177781	0.0211049				6.71959	-2.60431
	15022017_1702_2a_SF	SSD		-37.7135	-32.2265	-28.705	-21.3925	-12.8173	-7.34225	-0.77475				1	0.854508	0.761133	0.567237	0.339858	0.194685	0.020543				6.39974	-1.57933
	15022017_1721_2a_SF	SSD		-17.2423	-11.194	-10.8215	-7.617	-3.55225	-1.7765	-0.24375				1	0.649219	0.627615	0.441764	0.20602	0.103032	0.0141368				6.59634	-1.45682
	2a SSD Mean			-22.6346	-20.4688	-15.3347	-11.9493	-6.98603	-4.10251	-0.577473				1	0.886586	0.672562	0.491697	0.276952	0.161742	0.0300312				6.50075	-2.14063
	SD			11.9652	11.2525	8.16211	6.86433	4.32707	2.63952	0.254891				0	0.119684	0.169389	0.18099	0.114844	0.066055	0.0157443				0.166297	0.663382
	SEM			3.98838	3.75083	2.7207	2.28811	1.44236	0.879841	0.0849636				0	0.0398948	0.056463	0.0603301	0.0382814	0.0220183	0.00524809				0.0554323	0.221127
	n			9	9	9	9	9	9	9				9	9	9	9	9	9	9				9	9
	ASIC3			Raw:										Normalized:																								Current 5s
Act.	name	Exp	pH	7.4	7	6.6	6.4	6.3	6	5.5	5			7.4	7	6.6	6.4	6.3	6	5.5	5			EC50	Hill-Coefizient													7.4	7	6.6	6.4	6.3	6	5.5	5	Akt9
																																						-0.25025	-0.21375	-0.439	-0.507	-0.48825	-0.532187	-0.43325	-0.45
	25012017_2002_3_SF	Dose-Response		-0.2445	-0.2625	-2.15737	-5.44763	-6.77475	-8.80863	-8.81612	-9.99613			0.0244595	0.0262602	0.215821	0.544974	0.677738	0.881204	0.881954	1			6.41361	2.56712													-0.0125	0.0125	0.009375	-0.006	-0.0125	-0.02425	-0.057625	-0.0605
	25012017_2015_3_SF	Dose-Response		-0.01225	-0.0015625	-1.39762	-4.98369	-5.7985	-7.6325	-8.39837	-8.92031			0.00137327	0.000175162	0.156679	0.55869	0.650033	0.855631	0.941489	1			6.39774	2.79755													-0.0365	0.0125	5.72205e-09	-0.012	0.00049999	-0.0375	-0.11025	-0.128
	25012017_2029_3_SF	Dose-Response		-0.0305	-0.0245	-1.3545	-4.42044	-5.1875	-6.8495	-8.24288	-8.64119			0.00352961	0.00283526	0.156749	0.511554	0.600323	0.792657	0.953905	1			6.35908	2.22626													0.00625	-0.02475	-0.012	-0.012	-0.012	-0.037	-0.064375	-0.1205
	25012017_2040_3_SF	Dose-Response		-0.0125	-0.0138125	-1.41	-4.523	-5.408	-7.26031	-8.32538	-8.77344			0.00142476	0.00157435	0.160712	0.515533	0.616406	0.827533	0.94893	1			6.37279	2.4437													-0.01175	-0.01175	0.0065	-0.01825	-0.055	-0.11025	-0.116	-0.11	-0.195
	01022017_1742_3_SF	Dose-Response			-0.055	-2.27675	-6.56725	-7.55625	-10.2052	-11.7675	-12.3657				0.00444777	0.184117	0.531084	0.611063	0.825284	0.95162	1			6.37871	2.30941													-0.073	-0.079	-0.08	-0.02475	-0.17725	-0.452	-0.4575	-0.43325	-0.885
	01022017_1800_3_SF	Dose-Response			-0.19525	-8.7345	-21.1857	-23.895	-27.2705	-31.6102	-32.6598				0.00597831	0.267439	0.648681	0.731634	0.834988	0.967866	1			6.46185	2.58932													-0.00624999	-0.061	-0.02425	-0.031	-0.09725	-0.18925	-0.1585	-0.18225	-0.26825
	01022017_1815_3_SF	Dose-Response			-0.079	-3.49725	-9.6435	-12.4513	-14.4897	-17.5415	-18.3412				0.00430723	0.190677	0.525782	0.678866	0.790009	0.956396	1			6.39289	2.32262													-0.07975	-0.12875	-0.037	-0.043	-0.06725	-0.17025	-0.14025	-0.177	-0.317
	01022017_1727_3_SF	Dose-Response			-0.238	-2.716	-9.17975	-10.2417	-11.7797	-14.3187	-14.441				0.0164809	0.188076	0.635673	0.709213	0.815716	0.991535	1			6.43521	2.81143
	3 Dose Response Mean			-0.0749375	-0.108703	-2.943	-8.24387	-9.66413	-11.787	-13.6276	-14.2673			0.00769678	0.0077574	0.190034	0.558996	0.659409	0.827878	0.949212	1			6.40148	2.50843
	SD			0.113364	0.10637	2.45598	5.60673	6.28501	6.767	8.01992	8.16959			0.0112202	0.00897953	0.0373707	0.053641	0.048073	0.0304579	0.0311723	0			0.0341353	0.221466
	SEM			0.0566821	0.0376073	0.868321	1.98228	2.22209	2.3925	2.83547	2.88839			0.0056101	0.00317474	0.0132125	0.018965	0.0169964	0.0107685	0.0110211	0			0.0120686	0.0783002
	n			4	8	8	8	8	8	8	8			4	8	8	8	8	8	8	8			8	8
SSD			pH	7.4	7.3	7.2	7.15	7.05	6.9	5.5				7.4	7.3	7.2	7.15	7.05	6.9	5.5				IC50	Hill-Coefizient
	08022017_1845_3_SF	SSD		-3.54009	-2.67982	-1.42429	-0.370104	-0.0579875	-0.0737071	-0.17786				1	0.756993	0.402331	0.104547	0.0163802	0.0208207	0.0502416				7.23449	-8.91882
	08022017_1906_3_SF	SSD		-2.41414	-2.45247	-1.93221	-0.975719	-0.16087	-0.0754235	-0.16629				1	1.01588	0.80037	0.404168	0.0666367	0.0312424	0.0688817				7.16415	-16.1861
	08022017_1956_3_SF	SSD		-2.59408	-2.23842	-1.83682	-0.020145	-0.018131	-0.010073	-0.043678				1	0.862896	0.708082	0.180095	0.038183	0.0564762	0.0720679				7.18498	-22.6576
	08022017_2014_3_SF	SSD		-7.51326	-6.49053	-5.01466	-2.63716	-0.205941	-0.0402857					1	0.863877	0.66744	0.351	0.0274104	0.00536195					7.1736	-9.03855
	16022017_1453_3_SF	SSD		-2.61225	-2.22025	-1.31525	-0.63775	-0.201	-0.05575	-0.04325				1	0.849938	0.503493	0.244138	0.0769452	0.0213418	0.0165566				7.20567	-8.55138
	16022017_1512_3_SF	SSD		-6.03275	-2.3905	-1.38325	-0.774	-0.18225	-0.07175	-0.06515				1	0.396254	0.22929	0.1283	0.0302101	0.0118934	0.0107994				7.31675	-15.6422
	16022017_1537_3_SF	SSD		-2.594	-1.29125	-0.6715	-0.372	-0.061	-0.03975	-0.183				1	0.497783	0.258867	0.143408	0.0235158	0.0153238	0.0705474				7.28894	-8.31743
	16022017_1623_3_SF	SSD		-9.607	-9.5215	-8.5755	-7.164	-2.71225	-0.189	-0.0425				1	0.9911	0.89263	0.745706	0.28232	0.0196732	0.00442386				7.09676	-8.84636
	16022017_1645_3_SF	SSD		-9.0425	-8.74925	-2.347	-1.102	-1.48	-0.0975	-0.052				1	0.96757	0.259552	0.121869	0.163672	0.0107824	0.00575062				7.22992	-18.7952
	3 SSD Mean			-5.10556	-4.226	-2.72228	-1.56143	-0.564381	-0.0725821	-0.096716				1	0.800255	0.524673	0.269248	0.0805859	0.0214351	0.0374086				7.21058	-12.9948
	SD			2.97795	3.14487	2.51812	2.22999	0.923938	0.0506159	0.0659835				0	0.21735	0.252248	0.207674	0.0882826	0.0151153	0.0309095				0.0666294	5.42338
	SEM			0.992651	1.04829	0.839374	0.743331	0.307979	0.016872	0.0233287				0	0.07245	0.0840826	0.0692246	0.0294275	0.00503842	0.0109281				0.0222098	1.80779
	n			9	9	9	9	9	9	8				9	9	9	9	9	9	8				9	9
	ASIC2a:3 5:1			Raw:										Normalized:														Re-Scaled:										Current 5s
Act.	name	Exp	pH	7	6.6	6	5.5	5	4.5	4	3.5	3		7	6.6	6	5.5	5	4.5	4	3.5	3		EC50	Hill-Coefizient	Hill-Fit Imax		7	6.6	6	5.5	5	4.5	4	3.5	3		7	6.6	6	5.5	5	4.5	4	3.5	3
	01022017_1839_2a35zu1_igor	Dose-Response		-0.2015	-0.2565	-0.171	-0.922	-2.55125	-4.63875	-8.99075	-12.433	-16.2113		0.0224119	0.0285293	0.0190196	0.10255	0.283764	0.515947	1	1.38287	1.8031		3.85299	0.754223	2.19432		0.0102136	0.0130014	0.00866765	0.0467343	0.129318	0.235128	0.455722	0.630204	0.821712		-0.116	-0.11	-0.14675	-0.97675	-2.16725	-3.14325	-3.88175	-4.8335	-7.61725
	01022017_1852_2a35zu1_igor	Dose-Response		-0.37225	-0.11575	-0.36025	-1.73325	-5.139	-12.3105	-25.6042	-36.6577	-45.3125		0.0145386	0.00452073	0.0140699	0.0676938	0.200709	0.480799	1	1.43171	1.76973		3.99239	0.937832	1.96376		0.00740345	0.00230208	0.00716478	0.0344715	0.102206	0.244836	0.509227	0.729066	0.901195		-0.07325	-0.00624999	-0.25675	-1.70275	-4.37625	-6.79875	-7.71475	-10.0522	-15.6798
	02022017_1348_2a35zu1_igor	Dose-Response		-0.006	-0.012	-0.897	-2.911	-5.2425	-7.019	-13.69	-16.2595	-23.2728		0.000438276	0.000876552	0.0655223	0.212637	0.382944	0.51271	1	1.18769	1.69998		3.54814	0.553801	2.49485		0.000175672	0.000351345	0.026263	0.0852304	0.153494	0.205507	0.400826	0.476057	0.681396		-0.006	-0.03	-0.207	-0.549	-1.257	-2.447	-4.724	-10.992	-14.85
	02022017_1401_2a35zu1_igor	Dose-Response		-0.006	-0.01825	-0.86075	-2.21	-4.97425	-8.90475	-13.7755	-17.4438	-23.2545		0.000435556	0.00132482	0.0624841	0.16043	0.361094	0.646419	1	1.26629	1.68811		3.90145	0.636728	2.09126		0.000208274	0.000633503	0.0298787	0.0767145	0.172668	0.309105	0.478181	0.605515	0.807221		-0.012	-0.012	-0.299	-1.013	-2.411	-4.15625	-5.481	-10.809	-13.483
	25012017_2113_2a35zu1_igor	Dose-Response		-0.2565	-0.2075	-0.568	-1.28169	-2.2705	-2.8825	-4.57475		-8.87025		0.0560686	0.0453577	0.12416	0.280166	0.496311	0.630089	1		1.93896		3.0666	0.463202	3.73902		0.0149955	0.0121309	0.0332066	0.0749303	0.132738	0.168517	0.26745		0.518574		-0.16425	-0.165	-0.281	-0.40725	-0.6285	-1.08	-1.944		-7.253
	25012017_2140_2a35zu1_igor	Dose-Response		0	-0.03025	-1.02538	-3.14769	-4.834	-5.51769	-7.84612		-16.4019		0	0.00385541	0.130686	0.401177	0.6161	0.703237	1		2.09045		2.74211	0.422499	4.74055		0	0.000813283	0.0275677	0.0846267	0.129964	0.148345	0.210946		0.440972		-0.0185	-0.0305	-0.293	-0.58	-0.995	-1.892	-3.18937		-9.45425
	25012017_2212_2a35zu1_igor	Dose-Response		-0.116	-0.419688	-0.5645	-1.82044	-2.3805	-5.29475	-9.973		-27.8124		0.0116314	0.0420824	0.0566028	0.182537	0.238694	0.530909	1		2.78877		2.7898	0.616669	6.54823		0.00177627	0.00642653	0.00864398	0.0278758	0.0364517	0.0810767	0.152713		0.425881		-0.13375	-0.407437	-0.2865	-0.841	-1.074	-1.82075	-3.49125		-19.202
	25012017_2245_2a35zu1_igor	Dose-Response		-0.01825	-0.02575	-0.5735	-1.65125	-2.777	-6.57175	-10.9037		-23.7288		0.00167374	0.00236157	0.0525966	0.151439	0.254683	0.602706	1		2.1762		3.55221	0.686226	3.08314		0.000542869	0.000765963	0.0170594	0.0491184	0.0826051	0.195484	0.324345		0.705839		-0.043	-0.061	-0.256	-0.6655	-1.30025	-2.17544	-4.27225		-14.1298
	2a3 5 to 1 Dose Response Mean			-0.122062	-0.135711	-0.627548	-1.95966	-3.77113	-6.64246	-11.9198	-20.6985	-23.1081		0.0133998	0.0161136	0.0656427	0.194829	0.354287	0.577852	1	1.31714	1.99441		3.43071	0.633898	3.35689		0.00441446	0.00455313	0.0198065	0.0599627	0.117431	0.1985	0.349926	0.610211	0.662849
	SD			0.141235	0.14789	0.286751	0.76357	1.37713	2.89396	6.29951	10.8522	10.7627		0.0191214	0.0193036	0.0426787	0.10561	0.14214	0.0788016	0	0.11074	0.367218		0.501635	0.164811	1.60167		0.00575226	0.0053281	0.0106836	0.0230632	0.0429062	0.068643	0.131624	0.104156	0.181769
	SEM			0.0499342	0.052287	0.101382	0.269963	0.486888	1.02317	2.22721	5.42611	3.8052		0.00676044	0.00682485	0.0150892	0.0373389	0.0502541	0.0278606	0	0.0553698	0.129831		0.177355	0.0582696	0.566276		0.00203373	0.00188377	0.00377721	0.00815407	0.0151696	0.024269	0.0465362	0.0520781	0.0642651
	n			8	8	8	8	8	8	8	4	8		8	8	8	8	8	8	8	4	8		8	8	8		8	8	8	8	8	8	8	4	8
SSD			pH	7.4	7.3	7.2	7.15	7.05	6.9	5.5				7.4	7.3	7.2	7.15	7.05	6.9	5.5				IC50	Hill-Coefizient
	07022017_2350_2a35zu1_SF	SSD		-10.1296	-9.50297	-8.47953	-6.9741	-4.635	-2.46967	-1.139				1	0.938142	0.837107	0.688489	0.457571	0.243808	0.112443				6.31953	-1.8149
	08022017_0009_2a35zu1_SF	SSD		-8.49195	-8.94931	-6.10484	-5.0624	-3.75143	-1.94719	-0.426136				0.948895	1	0.682158	0.565675	0.419187	0.21758	0.0476167				6.37177	-1.51871
	09022017_0000_2a35zu1_SF	SSD		-19.0971	-19.8222	-15.5624	-9.917	-7.426	-3.27967	-0.594				0.963422	1	0.7851	0.500298	0.37463	0.165454	0.0299664				6.42087	-1.9085
	09022017_0017_2a35zu1_SF	SSD			-16.4648	-12.3252	-11.1882	-5.48503	-3.55633	-0.854433					1	0.748578	0.679524	0.333137	0.215996	0.0518945				6.37015	-1.94746
	15022017_1742_2a35zu1_SF	SSD		-14.5587	-14.3557	-9.47267	-9.41533	-5.814	-3.577	-0.805333				1	0.986056	0.650655	0.646717	0.39935	0.245696	0.0553164				6.35172	-1.50639
	15022017_1801_2a35zu1_SF	SSD		-19.043	-17.0047	-15.328	-10.6933	-7.304	-4.281	-1.054				1	0.892962	0.804915	0.561536	0.383553	0.224807	0.0553484				6.38262	-1.63446
	15022017_1828_2a35zu1_SF	SSD		-14.9453	-16.284	-13.5823	-10.0057	-6.885	-3.16933	-0.899667				0.917792	1	0.834091	0.614448	0.422808	0.194629	0.0552485				6.33939	-1.87011
	15022017_1846_2a35zu1_SF	SSD		-14.551	-14.962	-12.1663	-9.65567	-7.00233	-3.499	-0.907333				0.97253	1	0.813149	0.645346	0.468008	0.233859	0.0606425				6.29561	-1.71659
	2a3 5 to 1 SSD Mean			-14.4024	-14.6682	-11.6277	-9.11396	-6.03785	-3.2224	-0.834988				0.971806	0.977145	0.769469	0.612754	0.40728	0.217729	0.0585596				6.35646	-1.73964
	SD			4.02299	3.73078	3.35577	2.05688	1.34851	0.720441	0.231856				0.0313527	0.0401767	0.0700367	0.0653547	0.0443831	0.0268377	0.0236682				0.0389784	0.172874
	SEM			1.52055	1.31903	1.18644	0.727217	0.476771	0.254715	0.0819734				0.0118502	0.0142046	0.0247617	0.0231064	0.0156918	0.00948858	0.00836798				0.0137809	0.0611204
	n			7	8	8	8	8	8	8				7	8	8	8	8	8	8				8	8
	ASIC2a:3 1:1			Raw:								Normalized:
Act.	name	Exp	pH	7	6.6	6	5.5	5	4.5	4		7	6.6	6	5.5	5	4.5	4		EC50	Hill-Coefizient																	Current 5s
																																						7	6.6	6	5.5	5	4.5	4	Akt8	Akt9
	25012017_0002_2a31zu1_SF	Dose-Response		-0.01225	-0.06725	-1.90425	-5.37125	-7.715	-9.38125	-9.601		0.00127591	0.00700448	0.198339	0.559447	0.803562	0.977112	1		5.54654	1.32164																	0.000250001	-0.02475	-0.13375	-0.238	-0.5255	-1.038	-3.0645		-11.1333
	25012017_0013_2a31zu1_SF	Dose-Response		-0.0125	-0.043	-0.86675	-1.99575	-2.307	-3.69875	-3.44825		0.00362503	0.0124701	0.251359	0.578772	0.669035	1.07265	1		5.54176	1.12697																	-0.0245	-0.0365	-0.0615	-0.1405	-0.25625	-0.4085	-1.6845		-6.49475
	25012017_0025_2a31zu1_SF	Dose-Response		-0.006	-0.18325	-3.25925	-5.46875	-11.3282	-6.74475	-10.9925		0.000545827	0.0166705	0.296498	0.497498	1.03054	0.613577	1		5.5943	1.09979																	-0.00575	-0.07875	-0.214	-0.36575	-0.714	-1.38525	-4.401		-33.9905
	25012017_0040_2a31zu1_SF	Dose-Response		-0.0125	-0.1095	-3.13412	-5.94212	-9.46675	-11.9066	-12.2619		0.00101942	0.00893012	0.255599	0.484602	0.772048	0.971023	1		5.50276	1.15654																	-0.0305	-0.05475	-0.17725	-0.2995	-0.7145	-1.36725	-4.83375		-17.9325
	25012017_0059_2a31zu1_SF	Dose-Response		-0.00600001	-0.06125	-1.01025	-2.74969	-4.5165	-5.60294	-4.712		0.00127335	0.0129987	0.214399	0.58355	0.95851	1.18908	1		5.62307	1.79823																	-0.02475	-0.04875	-0.118875	-0.183	-0.3355	-0.78	-2.44125		-10.651
	01022017_1904_2a31zu1_SF	Dose-Response		-0.18925	-0.26225	-1.837	-5.1755	-7.623	-10.2847	-10.3882		0.0182177	0.0252449	0.176834	0.498207	0.73381	0.990037	1		5.46141	1.21904																	-0.0615	-0.07275	-0.15225	-0.29325	-0.53725	-1.178	-3.424	-9.2705	-18.3347
	01022017_1918_2a31zu1_SF	Dose-Response		-0.0124999	-0.18925	-2.533	-6.50625	-12.622	-15.857	-13.08		0.000955652	0.0144687	0.193654	0.49742	0.964985	1.21231	1		5.54925	1.92878																	-0.000249973	-0.0185	0.08575	-0.26875	-0.37875	-0.75725	-3.613	-11.5535	-21.9482
	02022017_1414_2a31zu1_SF	Dose-Response			-0.07925	-1.8615	-6.1705	-10.504	-11.4195	-12.652			0.00626383	0.147131	0.487709	0.830224	0.902584	1		5.47281	1.3872																	-0.012	-0.049	-0.177	-0.293	-0.641	-1.422	-4.407	-13.116	-21.637
	02022017_1426_2a31zu1_SF	Dose-Response			-0.232	-4.443	-10.895	-15.9788	-19.1528	-20.3062			0.0114251	0.2188	0.536534	0.786888	0.943195	1		5.52657	1.2057																	-0.006	-0.128	-0.348	-0.592	-1.147	-2.399	-6.195	-16.876	-22.968
	2a3 1 to 1 Dose Response Mean			-0.0358571	-0.136333	-2.31657	-5.58609	-9.11792	-10.4498	-10.8269		0.0038447	0.0128307	0.216957	0.52486	0.838845	0.98573	1		5.53539	1.36043
	SD			0.067708	0.0814771	1.14788	2.51654	4.15396	4.89908	4.92294		0.00641682	0.00576581	0.0452612	0.0401505	0.120066	0.175988	0		0.0524964	0.301009
	SEM			0.0255912	0.027159	0.382628	0.838846	1.38465	1.63303	1.64098		0.00242533	0.00192194	0.0150871	0.0133835	0.0400219	0.0586627	0		0.0174988	0.100336
	n			7	9	9	9	9	9	9		7	9	9	9	9	9	9		9	9
SSD			pH	7.4	6.9	6.7	6.5	6.2	6	5.5		7.4	6.9	6.7	6.5	6.2	6	5.5		IC50	Hill-Coefizient
	07022017_1934_2a31zu1_SF	SSD		-1.01693	-2.093	-1.62433	-1.25667	-0.843333	-0.447667	-0.216333			1	0.776079	0.600414	0.40293	0.213888	0.10336		6.40311	-1.93282
	07022017_1951_2a31zu1_SF	SSD		-2.819	-2.85004	-2.16452	-1.57415	-0.910147	-0.528933	-3.58367		0.98911	1	0.759472	0.552326	0.319346	0.185588			6.52944	-2.78437
	07022017_2009_2a31zu1_SF	SSD		-5.46072	-5.38765	-4.47164	-3.23038	-1.93662	-0.997033	-5.70067		1	0.986619	0.818874	0.591566	0.354645	0.182583			6.46378	-2.48892
	07022017_2028_2a31zu1_SF	SSD		-7.60907	-7.57253	-6.86072	-5.98159	-4.45563	-2.02642	-1.15577		1	0.995197	0.901651	0.786113	0.585568	0.266317	0.151893		6.23188	-2.18434
	15022017_1904_2a31zu1_SF	SSD		-12.032	-11.8123	-7.682	-6.58	-4.931	-3.04767	-1.55033		1	0.981743	0.638464	0.546875	0.409824	0.253297	0.128851		6.48939	-1.71
	15022017_1923_2a31zu1_SF	SSD		-7.422	-6.877	-4.33367	-4.26	-3.178	-1.25333	-0.704		1	0.92657	0.583895	0.573969	0.428186	0.168867	0.0948531		6.4502	-1.46444
	15022017_1948_2a31zu1_SF	SSD		-5.69233	-4.69967	-3.91433	-3.85767	-3.007	-1.70067	-0.997		1	0.825613	0.68765	0.677695	0.528254	0.298764	0.175148		6.30808	-1.13005
	15022017_2005_2a31zu1_SF	SSD		-7.44233	-4.895	-2.266	-2.33167	-1.257	-1.042	-0.456		1	0.657724	0.304474	0.313298	0.168899	0.14001	0.0612711		6.84586	-2.55775
	2a3 1 to 1 SSD Mean			-6.1868	-5.7734	-4.16465	-3.63402	-2.56484	-1.38047	-1.79547		0.998444	0.921683	0.68382	0.580282	0.399707	0.213664	0.119229		6.46522	-2.03159
	SD			3.34093	3.0493	2.20015	1.94149	1.58348	0.859595	1.89112		0.00411603	0.122137	0.18357	0.133954	0.127477	0.054473	0.0412106		0.182374	0.576147
	SEM			1.1812	1.07809	0.777871	0.68642	0.559846	0.303913	0.668611		0.00155571	0.0431821	0.0649017	0.04736	0.04507	0.0192591	0.0168242		0.0644788	0.203699
	n			8	8	8	8	8	8	8		7	8	8	8	8	8	6		8	8
	ASIC2a:3 1:5			Raw:								Normalized:
Act.	name	Exp	pH	7	6.6	6	5.5	5	4.5	4		7	6.6	6	5.5	5	4.5	4		EC50	Hill-Coefizient																	Current 5s
																																						7	6.6	6	5.5	5	4.5	4	Akt8	Akt9
	25012017_2349_2a31zu5_SF	Dose-Response		-0.0065	-0.103469	-1.11394	-2.38047	-3.50688	-2.56875	-4.25319		0.00152827	0.0243273	0.261907	0.559691	0.824529	0.603959	1		5.48107	0.827701																	-0.03025	-0.03375	-0.0675	-0.08275	-0.143875	-0.256125	-1.10369		-3.84625
	25012017_2337_2a31zu5_SF	Dose-Response		-0.144429	-0.06425	-1.0805	-2.34225	-3.5645	-4.57938	-4.69675		0.0307509	0.0136797	0.230053	0.498696	0.758929	0.975009	1		5.49697	1.16077																	0.04875	-0.01975	-0.0795	-0.122	-0.16525	-0.367875	-1.92587		-9.03275
	25012017_2324_2a31zu5_SF	Dose-Response		-0.00625	-0.1645	-1.68775	-3.80444	-5.52375	-5.82438	-5.76788		0.00108359	0.02852	0.292612	0.659591	0.957675	1.0098	1		5.72133	1.53946																	-0.01875	-0.06725	-0.1095	-0.13475	-0.244	-0.56775	-1.538		-12.8177
	25012017_2311_2a31zu5_SF	Dose-Response		-0.012	-0.38775	-3.018	-5.88837	-7.89775	-7.62325	-8.6395		0.00138897	0.0448811	0.349326	0.681564	0.914144	0.882372	1		5.75904	1.27164																	-0.0185	-0.061	-0.0915	-0.17075	-0.2985	-0.68375	-2.15425		-16.7115
	02022017_1451_2a31zu5_SF	Dose-Response		-0.061	-0.15825	-2.70375	-6.9455	-10.1987	-11.92	-13.1225		0.0046485	0.0120594	0.206039	0.529282	0.777196	0.908363	1		5.50365	1.16499																	-0.00625	-0.03025	-0.0855	-0.09725	-0.21925	-0.48875	-3.66825	-11.4323	-11.353
	02022017_1438_2a31zu5_SF	Dose-Response		-0.018	-0.0795	-1.099	-2.63025	-4.413	-4.2115	-4.455		0.0040404	0.0178451	0.246689	0.590404	0.990572	0.945342	1		5.64895	1.6004																	-0.018	-0.018	-0.043	-0.085	-0.152	-0.323	-1.867	-8.356	-8.6
	01022017_1952_2a31zu5_SF	Dose-Response		-0.13425	-0.22625	-0.73875	-1.91675	-3.21025	-3.05775	-4.0465		0.0331768	0.0559125	0.182565	0.473681	0.79334	0.755653	1		5.42577	0.972837																	-0.00625001	-0.0555	-0.055	-0.08	-0.0675	-0.2435	-1.331	-5.83475	-5.133
	01022017_1940_2a31zu5_SF	Dose-Response		-0.104	-0.86675	-5.16975	-7.83075	-11.2975	-11.7368	-12.079		0.00860999	0.0717568	0.427995	0.648295	0.935301	0.971666	1		5.81294	1.19398																	-3.43323e-08	-0.10375	-0.159	-0.23825	-0.26825	-0.60975	-2.20325	-5.993	-10.7242
	2a3 1 to 5 Dose Response Mean			-0.0608036	-0.25634	-2.07643	-4.21735	-6.20154	-6.44023	-7.13254		0.0106534	0.0336227	0.274648	0.58015	0.868961	0.88152	1		5.60621	1.21647
	SD			0.0590308	0.26736	1.49584	2.33495	3.19921	3.67851	3.69163		0.0133943	0.0217186	0.0806527	0.0777552	0.0904927	0.1368	0		0.147282	0.25954
	SEM			0.0208705	0.0945262	0.52886	0.825531	1.13109	1.30055	1.30519		0.00473561	0.00767867	0.028515	0.0274906	0.031994	0.048366	0		0.0520721	0.0917611
	n			8	8	8	8	8	8	8		8	8	8	8	8	8	8		8	8
SSD			pH	7.4	6.9	6.85	6.8	6.75	6.7	5.5		7.4	6.9	6.85	6.8	6.75	6.7	5.5		IC50	Hill-Coefizient
	08022017_2043_2a31zu5_SF	SSD		-3.5372	-3.00895	-3.75384	-2.18809	-1.87684	-0.680542	-0.25935		0.938053	0.805694	1	0.625303	0.494081	0.181419	0.125925		6.7731	-10.4859
	08022017_2100_2a31zu5_SF	SSD		-6.59587	-7.07833	-6.03487	-2.66277	-2.95723	-1.06617	-0.3418		0.931839	1	0.852583	0.376186	0.417787	0.150624	0.0482882		6.80204	-10.8494
	08022017_2120_2a31zu5_SF	SSD		-3.05203	-3.31543	-3.53213	-2.16793	-1.89137	-0.694967	-0.491533		0.864076	0.938649	1	0.613774	0.535474	0.196755	0.13916		6.77077	-11.2028
	08022017_2158_2a31zu5_SF	SSD		-1.43583	-2.28165	-1.3761	-2.04417	-1.337	-0.6714	-0.231133		0.629295	1	0.603114	0.895915	0.585979	0.29426	0.101301		6.74803	-7.05884
	08022017_2216_2a31zu5_SF	SSD		-1.19483	-0.802433	-0.870033	-1.03197	-0.487467	-0.153833	-0.141567		1	0.671586	0.728163	0.863691	0.407979	0.128749	0.118482		6.77811	-6.75873
	15022017_2029_2a31zu5_SF	SSD		-8.32933	-6.824	-7.41367	-1.28567	-2.01033	-1.001	-0.382		1	0.819273	0.890067		0.241356	0.120178	0.045862		6.79468	-11.5103
	15022017_2056_2a31zu5_SF	SSD		-12.3377	-11.9143	-10.9373	-3.75567	-6.22533	-0.988667			1	0.965688	0.886499	0.304407	0.504579	0.080134	0.0514144		6.79953	-10.0685
	15022017_2127_2a31zu5_SF	SSD		-7.25933	-7.37667	-5.09467	-6.07467	-4.85033	-0.753	-0.39		0.984094	1	0.690646	0.823498	0.657524	0.102079	0.0528694		6.74761	-10.6825
	15022017_2151_2a31zu5_SF	SSD		-5.03733	-4.566	-4.602	-4.79367	-2.26667	-0.732667	-0.337667		1	0.906432	0.913579		0.449974	0.145447	0.0670328		6.76596	-11.7378
	15022017_2231_2a31zu5_SF	SSD		-8.21567	-6.677	-7.125	-5.855	-7.601	-1.08233	-0.733		1	0.812716	0.867246	0.712663		0.13174	0.0892198		6.77624	-10.422
	2a3 1 to 5 SSD Mean			-5.69951	-5.38448	-5.07396	-3.18596	-3.15036	-0.782458	-0.367561		0.934736	0.892004	0.84319	0.65193	0.477193	0.153139	0.0839555		6.77561	-10.0777
	SD			3.51415	3.23927	2.99395	1.83297	2.30597	0.276805	0.170506		0.116447	0.110761	0.130389	0.219241	0.119093	0.0603313	0.0355349		0.0191733	1.74642
	SEM			1.11127	1.02435	0.946769	0.579636	0.729213	0.0875335	0.0568355		0.0368238	0.0350258	0.0412325	0.0775135	0.0396977	0.0190784	0.0112371		0.00606312	0.552266
	n			10	10	10	10	10	10	9		10	10	10	8	9	10	10		10	10
Act.	ASIC2a:3 1:10			Raw:								Normalized:
	name	Exp	pH	7	6.6	6	5.5	5	4.5	4		7	6.6	6	5.5	5	4.5	4		EC50	Hill-Coefizient																	Current 5s
																																						7	6.6	6	5.5	5	4.5	4	Akt8	Akt9
	01022017_2018_2a31zu10_SF	Dose-Response		-0.0650001	-0.301	-2.99467	-5.615	-8.57733	-9.35067	-8.21933		0.00790819	0.036621	0.364344	0.683145	1.04356	1.13764	1		5.80338	1.59319																	-0.00800003	-0.024	2.95639e-08	0.0330001	0.000333293	-0.163	-1.595	-6.128	-6.462
	01022017_2005_2a31zu10_SF	Dose-Response		-0.01225	-0.0365	-0.50025	-1.227	-1.67275	-2.1425	-2.20325		0.00555997	0.0165664	0.227051	0.556905	0.759219	0.972427	1		5.5389	1.17632																	-0.018	-0.024	-0.03	-0.03025	-0.018	-0.061	-0.568	-2.54575	-2.106
	02022017_1504_2a31zu10_SF	Dose-Response		-0.049	-0.10325	-1.00725	-3.11875	-4.1505	-5.078	-4.98675		0.00982604	0.0207049	0.201985	0.625407	0.832306	1.0183	1		5.61469	1.4536																	-0.018	-0.00625	-0.04275	-0.018	-0.061	-0.20125	-1.5745	-6.9395	-2.918
	02022017_1516_2a31zu10_SF	Dose-Response		0	-0.116	-1.30025	-2.802	-4.29075	-4.938	-5.21225		0	0.0222553	0.24946	0.53758	0.823205	0.947384	1		5.56205	1.21182																	0.018	-0.012	-0.031	-0.061	-0.05475	-0.128	-1.4775	-5.57225	-4.51025
	16022017_1749_2a31zu10_SF	Dose-Response			-0.15875	-1.81275	-2.8445	-3.8055	-4.8035	-3.7535			0.0422939	0.482949	0.757826	1.01385	1.27974	1		5.93526	1.58989																		-0.03025	0.00274999	-0.01275	-0.116	-0.17375	-0.5525	-4.346	-6.625
	16022017_1811_2a31zu10_SF	Dose-Response			-0.1435	-1.75125	-4.0405	-5.8595	-5.7525	-5.68825			0.0252274	0.307871	0.710324	1.03011	1.0113	1		5.77246	1.73224																		-0.037	-0.036	-0.04	-0.04925	-0.2535	-0.769	-5.34625	-7.05875
	16022017_1821_2a31zu10_SF	Dose-Response			-0.257	-3.031	-5.717	-6.77467	-8.93933	-8.46767			0.0303507	0.35795	0.675156	0.800063	1.0557	1		5.73969	1.19571																		-0.033	-0.032	-0.053	-0.081	-0.244667	-1.559	-5.575	-6.218
	16022017_1831_2a31zu10_SF	Dose-Response			-0.126667	-1.26133	-2.87667	-4.175	-5.01333	-3.601			0.025266	0.251596	0.573803	0.832779	1	0.718285		5.5918	1.15295																		-0.012	-0.041	-0.0366667	-0.057	-0.183333	-0.781333	-5.437	-3.39767
	2a3 1 to 10 Dose Response Mean			-0.0315625	-0.155333	-1.70734	-3.53018	-4.91325	-5.75223	-5.2665		0.00582355	0.0274107	0.305401	0.640018	0.891887	1.05281	0.964786		5.69478	1.38821
	SD			0.030503	0.0852806	0.905079	1.52552	2.10537	2.3513	2.19325		0.00425632	0.00856483	0.0930614	0.0792063	0.116361	0.10822	0.0996013		0.139699	0.231065
	SEM			0.0152515	0.0301513	0.319994	0.539353	0.74436	0.831309	0.77543		0.00212816	0.00302812	0.0329022	0.0280037	0.0411397	0.0382615	0.0352144		0.0493911	0.0816939
	n			4	8	8	8	8	8	8		4	8	8	8	8	8	8		8	8
SSD			pH	7.4	6.9	6.85	6.8	6.75	6.7	5.5		7.4	6.9	6.85	6.8	6.75	6.7	5.5		IC50	Hill-Coefizient
	16022017_0035_2a31zu10_SF	SSD		-3.182		-3.479	-2.645	-2.185	-0.452	-0.207667		1		1.09334	0.831238	0.686675	0.142049	0.0652629		6.73871	-19.7879
	16022017_0018_2a31zu10_SF	SSD		-5.42033	-4.30367	-3.45867	-3.336	-4.62067	-0.586	-0.363667		1	0.793986	0.638091	0.61546	0.852469	0.108111	0.067093		6.75811	-4.68805
	15022017_2357_2a31zu10_SF	SSD		-5.151	-5.08667	-3.311		-2.922	-0.574333	-0.405667		1	0.987511	0.642788		0.567268	0.111499	0.0787549		6.77875	-7.40437
	15022017_2325_2a31zu10_SF	SSD		-2.71	-2.429	-2.42533	-1.49733	-1.013	-0.374			1	0.89631	0.894957	0.552522	0.373801	0.138007			6.78122	-9.79209
	15022017_2307_2a31zu10_SF	SSD		-7.94667	-7.69433	-7.678	-4.171	-4.842	-1.107	-0.337333		1	0.968247	0.966191	0.524874	0.609312	0.139304	0.0424497		6.7625	-9.35261
	15022017_2244_2a31zu10_SF	SSD		-15.369		-13.5173	-10.3027	-8.96067	-1.957	-1.07033		1		0.879519	0.670354	0.583035	0.127334	0.0696424		6.75995	-10.2556
	08022017_2343_2a31zu10_SF	SSD			-4.10445	-2.72885	-3.10671	-2.42584	-0.454107	-0.327854			1	0.664853	0.756914	0.591027	0.110638	0.0798778		6.7619	-8.61092
	08022017_2325_2a31zu10_SF	SSD		-7.24282	-5.97376	-6.50738	-6.84453	-3.44125	-1.13153	-0.318544		1	0.824783	0.898459	0.945009	0.475126	0.156228	0.0439807		6.75307	-19.3111
	08022017_2307_2a31zu10_SF	SSD		-4.87078	-4.62933	-4.43717	-3.65954	-0.916326	-0.358046	-0.29483		1	0.950428	0.910977	0.751325	0.188127	0.0735089	0.0605302		6.78223	-22.6675
	08022017_2246_2a31zu10_SF	SSD		-4.66639	-4.06343		-2.62446	-1.18016	-0.817974	-0.203701		1	0.870786		0.562417	0.252906	0.17529	0.0436528		6.7992	-8.95471
	2a3 1 to 10 SSD Mean			-6.28433	-4.78558	-5.28252	-4.24303	-3.25069	-0.781199	-0.392177		1	0.911506	0.843242	0.690013	0.517975	0.128197	0.0612494		6.76756	-12.0825
	SD			3.79573	1.54729	3.55168	2.70784	2.44306	0.500429	0.262797		0	0.0770559	0.159446	0.142128	0.200658	0.0286688	0.0147307		0.0175602	6.12918
	SEM			1.26524	0.547051	1.18389	0.902614	0.772564	0.15825	0.0875989		0	0.0272434	0.0531487	0.0473759	0.0634535	0.00906586	0.00491024		0.00555302	1.93822
	n			9	8	9	9	10	10	9		9	8	9	9	10	10	9		10	10
	I5s/IpH4,5
		mean	sb	sf
	a2a	0.758892	0.133727	0.0445758
	a5to1	0.429716	0.126543	0.0447396
	a1to1	0.121399	0.0405346	0.0135115
	a1to5	0.0779269	0.0191992	0.00678795
	a1to10	0.0319543	0.00866195	0.00306246
	a3	0.0155877	0.0121942	0.00431129

## Sheet: Figure 2
Data for Figure 2 were taken from Figure 1 - therefore, please refer to the sheet of Figure 1 within this file.

## Sheet: Figure 3
Data for Figure 3b and c
summary statistics of currents that were used for normalization
activation recordings						SSD recordings
plasmid_name	MEAN current, in µA	SEM	n			plasmid_name	MEAN current, in µA	SEM	n
A2 wt	-7.62	1.69	10			A2 wt	-2.48	0.81	7
A2a/2a/2a	-2.25	0.35	11			A2a/2a/2a	-5.54	2.44	8
A2a/2a/2a + HIS	-7.92	1.61	14			A2a/3/2a	-3.15	1.03	7
A2a/2a/3	-2.28	0.44	10			A3 wt	-7.68	1.04	9
A2a/2a/3 +HIS	-0.98	0.37	10			A3/2a/3	-7.66	1.28	10
A2a/3/2a	-3.05	1.05	8			A3/3/3	-3.74	0.52	10
A2a/3/2a + HIS	-1.31	0.34	10
A2a/3/3	-4.66	1.11	10
A2a/3/3 + HIS	-12.29	1.98	11
A3 wt	-16.5	3.91	8
A3/2a/2a	-0.65	0.12	7
A3/2a/2a + HIS	-0.77	0.09	9
A3/2a/3	-2.5	0.43	9
A3/2a/3 +HIS	-4.86	0.61	15
A3/3/2a	-2.85	0.56	8
A3/3/2a + HIS	-6.31	1.41	8
A3/3/3	-10.97	2.01	14
A3/3/3 + HIS	-6.57	1.97	9
data of individual recordings
recording_id	condition	week_id	time	plasmid_name	peak_amp1	peak_amp2	peak_amp3	peak_amp4	peak_amp5	peak_amp6	peak_amp7	5s-cur_amp1	5s-cur_amp2	5s-cur_amp3	5s-cur_amp4	5s-cur_amp5	5s-cur_amp6	5s-cur_amp7	akt_amp_norm	pH1	pH2	pH3	pH4	pH5	pH6	pH7
Aktiv_ASIC2a_2018-05-08_13-48	activation	19	13-48	A2 wt	-0.306587	-1.03476	-1.80644	-1.92154	-2.0285	-2.24989	-4.45985	-0.23765	-0.786713	-0.975788	-0.972725	-1.00557	-1.15258	-1.32635	-4.45985	5.5	5.0	4.5	4.3	4.0	3.8	3.5
Aktiv_ASIC2a_2018-05-08_14-01	activation	19	14-01	A2 wt	-0.308987	-0.3359	-0.750825	-1.00345	-1.30866	-1.62836	-1.87745	-0.151287	-0.293463	-0.537888	-0.659137	-0.763712	-0.756987	-0.726087	-1.87745	5.5	5.0	4.5	4.3	4.0	3.8	3.5
Aktiv_ASIC2a_2018-05-09_07-19	activation	19	07-19	A2 wt	-0.26245	-0.727237	-1.10217	-1.32733	-1.453	-1.7895	-2.76867	-0.08125	-0.698475	-0.9619	-0.997325	-1.13223	-1.12104	-1.48142	-2.76867	5.5	5.0	4.5	4.3	4.0	3.8	3.5
Aktiv_ASIC2a_2018-05-09_07-35	activation	19	07-35	A2 wt	-1.28302	-3.3113	-6.50887	-8.64622	-9.82595	-11.9689	-19.0639	-1.17557	-2.4443	-3.97137	-4.25093	-4.19782	-4.39161	-5.96184	-19.0639	5.5	5.0	4.5	4.3	4.0	3.8	3.5
Aktiv_ASIC2a_2018-05-09_07-49	activation	19	07-49	A2 wt	-1.00871	-3.2898	-5.57111	-5.95351	-7.235	-7.51744	-14.8735	-0.0024125	-2.00701	-3.02851	-3.08757	-3.05119	-3.4313	-3.47209	-14.8735	5.5	5.0	4.5	4.3	4.0	3.8	3.5
Aktiv_ASIC2a_2018-05-09_08-42	activation	19	08-42	A2 wt	-0.634562	-1.44833	-2.48701	-2.86756	-3.73005	-4.53689	-6.40573	-0.57565	-1.23545	-1.65505	-2.03737	-2.2815	-2.54005	-2.56804	-6.40573	5.5	5.0	4.5	4.3	4.0	3.8	3.5
Aktiv_ASIC2a_2018-07-11_08-23	activation	28	08-23	A2 wt	-0.78865	-2.02044	-3.58636	-2.19345	-4.99061	-5.85996	-6.99864	-0.745212	-1.62682	-2.23592	-1.55695	-2.42052	-2.96036	-3.3027	-6.99864	5.5	5.0	4.5	4.3	4.0	3.8	3.5
Aktiv_ASIC2a_2018-07-11_08-36	activation	28	08-36	A2 wt	-0.560212	-1.68875	-2.50738	-3.31941	-4.77285	-4.17485	-5.47185	-0.540712	-1.34675	-1.58985	-1.83014	-2.24375	-2.28975	-2.70801	-5.47185	5.5	5.0	4.5	4.3	4.0	3.8	3.5
Aktiv_ASIC2a_2018-08-08_08-36	activation	32	08-36	A2 wt	-0.774875	-1.28834	-2.493	-3.59284	-2.70347	-4.61682	-7.81568	-0.607938	-0.98305	-1.71531	-2.02904	-1.91504	-2.11851	-2.62378	-7.81568	5.5	5.0	4.5	4.3	4.0	3.8	3.5
Aktiv_ASIC2a_2018-08-08_08-50	activation	32	08-50	A2 wt	-0.720762		-2.435	-2.61756	-3.33875	-3.45489	-6.45706	-0.682925	-1.09779	-1.59059	-1.632	-1.54741	-1.71207	-2.31239	-6.45706	5.5	5.0	4.5	4.3	4.0	3.8	3.5
Aktiv_W6_2019-01-10_14-24	activation	2	14-24	A2a/2a/2a	-0.30955	-0.39825	-1.0001	-1.2774	-1.58168	-2.63251	-4.09184	-0.20055	-0.287912	-0.671638	-0.762525	-0.856438	-0.94415	-1.03047	-4.09184	5.5	5.0	4.5	4.3	4.0	3.8	3.5
Aktiv_W6_2019-01-10_14-36	activation	2	14-36	A2a/2a/2a	-0.0927625	-0.288813	-0.709725	-0.732487	-1.12286	-1.71222	-3.0142	-0.066325	-0.259387	-0.497675	-0.505625	-0.65865	-0.71055	-1.54346	-3.0142	5.5	5.0	4.5	4.3	4.0	3.8	3.5
Aktiv_W6_2019-01-16_16-22	activation	3	16-22	A2a/2a/2a	-0.100438	-0.457563	-1.14294	-1.37236	-1.67314	-2.60243	-2.87449	-0.058125	-0.305363	-0.973375	-0.971988	-0.901887	-1.02108	-1.582	-2.87449	5.5	5.0	4.5	4.3	4.0	3.8	3.5
Aktiv_W6_2019-01-16_16-35	activation	3	16-35	A2a/2a/2a			-0.969288	-1.07645	-1.49553	-1.951	-2.24925			-0.744088	-0.685975	-0.88085	-0.946225	-1.3034	-2.24925	5.5	5.0	4.5	4.3	4.0	3.8	3.5
Aktiv_W6_2019-01-16_17-23	activation	3	17-23	A2a/2a/2a			-0.2779	-0.338875	-0.547875	-0.791612	-1.09044			-0.242138	-0.311687	-0.416213	-0.516925	-0.760675	-1.09044	5.5	5.0	4.5	4.3	4.0	3.8	3.5
Aktiv_X4_2018-05-16_11-22	activation	20	11-22	A2a/2a/2a + HIS	-0.47965	-1.52625	-2.60188	-2.82523	-4.86939	-5.74219	-9.95126	-0.428225	-1.19942	-1.64875	-1.86905	-2.04049	-2.27943	-3.29257	-9.95126	5.5	5.0	4.5	4.3	4.0	3.8	3.5
Aktiv_X4_2018-05-16_13-08	activation	20	13-08	A2a/2a/2a + HIS	-0.203125	-0.351112	-0.876513	-0.909175	-1.26031	-1.6354	-2.22027	-0.183288	-0.262138	-0.603275	-0.660175	-0.8992	-1.0542	-1.32479	-2.22027	5.5	5.0	4.5	4.3	4.0	3.8	3.5
Aktiv_X4_2018-05-16_13-25	activation	20	13-25	A2a/2a/2a + HIS	-0.299375	-0.92175	-1.20214	-1.29	-1.55081	-1.61994	-2.6451	-0.281725	-0.7825	-0.96815	-0.8904	-1.22216	-1.17628	-1.55079	-2.6451	5.5	5.0	4.5	4.3	4.0	3.8	3.5
Aktiv_X4_2018-05-16_13-39_1x chart nicht aufgezeichnet	activation	20	13-39	A2a/2a/2a + HIS	-0.366625	-1.14653	-1.96016	-2.32231	-3.01478	-3.35589	-5.95485	-0.3382	-0.920275	-1.35656	-1.56489	-1.79048	-1.85595	-2.39366	-5.95485	5.5	5.0	4.5	4.3	4.0	3.8	3.5
Aktiv_X4_2018-05-16_14-00	activation	20	14-00	A2a/2a/2a + HIS	-0.163162	-0.402313	-0.672	-0.681313	-0.968062	-1.12287	-1.97094	-0.0227	-0.36975	-0.570512	-0.585012	-0.7624	-0.85585	-1.23329	-1.97094	5.5	5.0	4.5	4.3	4.0	3.8	3.5
Aktiv_X4_2018-08-13_12-40_Frosch1	activation	33	12-40	A2a/2a/2a + HIS	-0.2622	-0.743375	-1.21551	-1.31974	-1.34898	-2.16123	-3.75026	-0.16365	-0.61225	-0.925512	-0.955862	-0.915513	-1.11691	-1.40205	-3.75026	5.5	5.0	4.5	4.3	4.0	3.8	3.5
Aktiv_X4_2018-08-13_12-56_Frosch1	activation	33	12-56	A2a/2a/2a + HIS	-0.242563	-0.649337	-1.05052	-1.14303		-2.00649	-3.2301	-0.212038	-0.484712	-0.730125	-0.766338	-0.2903		-1.16916	-3.2301	5.5	5.0	4.5	4.3	4.0	3.8	3.5
Aktiv_X4_2018-08-13_13-26_Frosch1	activation	33	13-26	A2a/2a/2a + HIS	-0.526625	-1.59516	-2.38013	-2.49489	-2.26977	-3.22915	-4.06271	-0.481688	-1.3527	-2.068	-2.07933	-1.90184	-2.39184	-2.70871	-4.06271	5.5	5.0	4.5	4.3	4.0	3.8	3.5
Aktiv_X4_2018-08-15_12-56_Frosch1	activation	33	12-56	A2a/2a/2a + HIS	-0.253	-0.952	-1.2255	-1.80155	-1.71869	-3.491	-5.99295	-0.244	-0.7942	-1.0055	-1.30255	-1.08744	-1.538	-2.7828	-5.99295	5.5	5.0	4.5	4.3	4.0	3.8	3.5
Aktiv_X4_2018-08-15_13-09_Frosch1	activation	33	13-09	A2a/2a/2a + HIS	-0.653175	-2.0356	-3.50171	-3.65555	-3.7384	-7.2161	-13.5234	-0.599175	-1.5771	-2.35871	-2.61586	-2.17571	-2.978	-4.315	-13.5234	5.5	5.0	4.5	4.3	4.0	3.8	3.5
Aktiv_X4_2018-08-15_13-36_Frosch2	activation	33	13-36	A2a/2a/2a + HIS	-0.5923	-1.68258	-2.87367	-2.832	-3.1295	-5.0483	-7.16049	-0.5135	-1.27898	-2.0783	-1.9113	-1.8992	-2.3428	-3.4008	-7.16049	5.5	5.0	4.5	4.3	4.0	3.8	3.5
Aktiv_X4_2018-08-15_14-14_Frosch2	activation	33	14-14	A2a/2a/2a + HIS	-1.96113	-5.31	-8.1478	-8.3025	-10.2067	-15.5436	-19.9394	-1.538	-3.62051	-4.9729	-4.97924	-5.34151	-5.8901	-7.59398	-19.9394	5.5	5.0	4.5	4.3	4.0	3.8	3.5
Aktiv_X4_2018-08-15_14-26_Frosch2	activation	33	14-26	A2a/2a/2a + HIS	-1.69162	-4.39045	-7.07925	-7.63626	-8.9181	-12.6916	-18.8896	-1.3805	-2.59305	-4.03194	-4.15036	-4.42886	-4.82431	-7.8171	-18.8896	5.5	5.0	4.5	4.3	4.0	3.8	3.5
Aktiv_X4_2018-08-16_08-17_Frosch1	activation	33	08-17	A2a/2a/2a + HIS	-0.7912	-2.59505	-4.52365	-5.1223	-5.65995	-7.66617	-11.5893	-0.726	-1.98781	-3.24278	-3.50318	-3.39265	-4.04475	-4.72084	-11.5893	5.5	5.0	4.5	4.3	4.0	3.8	3.5
Aktiv_W6_2019-10-02_13-18	activation	40	13-18	A2a/2a/2a	-0.126088	-0.600025	-0.6025	-0.762725	-0.643113	-1.39811	-1.03766	-0.05965	-0.392963	-0.392063	-0.441225	-0.318975	-0.60705		-1.39811	5.5	5.0	4.5	4.3	4.0	3.8	3.5
Aktiv_W6_2019-10-02_13-42	activation	40	13-42	A2a/2a/2a	-0.118563	-0.510838	-0.577	-0.648712	-0.852875	-1.12114	-0.561475	-0.0535625	-0.483425	-0.531187	-0.572525	-0.704725	-0.838763		-0.561475	5.5	5.0	4.5	4.3	4.0	3.8	3.5
Aktiv_W6_2019-10-03_07-43	activation	40	07-43	A2a/2a/2a	-0.410637	-1.96275	-2.22153	-2.28226	-3.00235	-4.01137	-3.22476	-0.385837	-1.38581	-1.45527	-1.49125	-1.43364	-1.95574		-3.22476	5.5	5.0	4.5	4.3	4.0	3.8	3.5
Aktiv_W6_2019-10-03_08-09	activation	40	08-09	A2a/2a/2a	-0.136012	-0.676	-0.800063	-1.00703	-1.08314	-1.81542	-1.34509	-0.113787	-0.461587	-0.52745	-0.60215	-0.61545	-0.78705		-1.34509	5.5	5.0	4.5	4.3	4.0	3.8	3.5
Aktiv_W6_2019-10-03_08-25	activation	40	08-25	A2a/2a/2a		-0.983962	-1.21704	-1.48391	-1.81595	-2.44873	-1.9097		-0.669675	-0.86225	-0.94675	-1.08509	-1.24191		-1.9097	5.5	5.0	4.5	4.3	4.0	3.8	3.5
Aktiv_W6_2019-10-03_08-50_1x ch_n_aufgez	activation	40	08-50	A2a/2a/2a	-0.282013	-1.44463	-2.0128	-2.45866	-3.1696	-3.92433	-3.37179	-0.246913	-1.20456	-1.56451	-1.73637	-1.98184	-2.24537		-3.37179	5.5	5.0	4.5	4.3	4.0	3.8	3.5
W3_2018-08-15_09-34	activation	33	09-34	A3/2a/2a	0.0045	-0.0171	-0.1247	-0.450237	-1.093	-1.5589	-1.11665	0.011375	0.006	-0.0027	-0.03645	-0.072525	-0.18795	-0.25185	-1.11665	5.5	5.0	4.5	4.3	4.0	3.8	3.5
W3_2018-08-15_09-48	activation	33	09-48	A3/2a/2a	-0.025	-0.025	-0.04345	-0.12245	-0.287313	-0.391	-0.415	-0.0078125	0	-0.00465	-0.00045	-0.04675	-0.098	-0.122	-0.415	5.5	5.0	4.5	4.3	4.0	3.8	3.5
W3_2018-08-16_09-30	activation	33	09-30	A3/2a/2a	0.0226	0.01185	-0.079325	-0.238525	-0.414925	-0.5842	-0.79145	0.0346	0.0246	-0.02155	-0.036625	-0.051025	-0.135	-0.2131	-0.79145	5.5	5.0	4.5	4.3	4.0	3.8	3.5
W3_2018-08-16_10-05	activation	33	10-05	A3/2a/2a	-0.0748875	-0.14735	-0.279513	-0.502625	-0.710363	-0.807325	-0.973725	-0.0166375	-0.0267875	-0.048875	-0.072125	-0.109125	-0.230687	-0.296475	-0.973725	5.5	5.0	4.5	4.3	4.0	3.8	3.5
W3_2018-11-07_13-25	activation	45	13-25	A3/2a/2a	-0.017025	-0.017925	-0.0493	-0.146	-0.245075	-0.3844	-0.499712	-0.009075	-0.009225	-0.00315	-0.024	-0.0494	-0.0677	-0.122987	-0.499712	5.5	5.0	4.5	4.3	4.0	3.8	3.5
W3_2018-11-07_13-36	activation	45	13-36	A3/2a/2a	-0.0049625	-0.00872499	-0.0528875	-0.130575	-0.2481	-0.456225	-0.498963	-0.00252499	-0.0097875	-0.0402625	-0.042575	-0.0752875	-0.14345	-0.1365	-0.498963	5.5	5.0	4.5	4.3	4.0	3.8	3.5
W3_2018-11-07_13-49	activation	45	13-49	A3/2a/2a	-0.00325	-0.0115375	-0.0291875	-0.0883125	-0.165987	-0.260837	-0.286938	-0.0014375	-0.004575	-0.010625	-0.0194375	-0.0373	-0.0740875	-0.081475	-0.286938	5.5	5.0	4.5	4.3	4.0	3.8	3.5
W7_2018-05-09_10-39	activation	19	10-39	A2a/3/2a	-0.0417875	-0.0834875	-0.5218	-0.780813	-1.25828	-2.18066	-2.02708	-0.0028875	-0.007725	-0.285812	-0.218725	-0.289488	-0.518775	-0.426988	-2.02708	5.5	5.0	4.5	4.3	4.0	3.8	3.5
W7_2018-05-09_10-53	activation	19	10-53	A2a/3/2a	-0.37645	-0.362575	-0.477675	-0.734063	-1.16925	-1.97165	-2.07552	-0.084675	-0.0908	-0.141263	-0.22395	-0.292412	-0.560588	-0.49415	-2.07552	5.5	5.0	4.5	4.3	4.0	3.8	3.5
W7_2018-05-09_11-06	activation	19	11-06	A2a/3/2a	-0.0859625	-0.028	-0.0775	-0.213938	-0.456825	-0.740912	-0.818	-0.014225	-0.02335	-0.04945	-0.0902875	-0.162625	-0.256962	-0.330575	-0.818	5.5	5.0	4.5	4.3	4.0	3.8	3.5
W7_2018-08-24_11-28	activation	34	11-28	A2a/3/2a	-0.00838745	-0.017025	-0.0379125	-0.0581999	-0.128738	-0.20265	-0.304262	-0.00269997	-0.00646251	-0.056975	-0.108087	-0.223175	-0.294775	-0.341325	-0.304262	5.5	5.0	4.5	4.3	4.0	3.8	3.5
W7_2018-09-05_09-57_letzter Peak nicht auswertbar	activation	36	09-57	A2a/3/2a	-0.023925	-0.0496125	-0.6096	-2.10207	-5.07446	-8.36906	-9.79209	0.0060875	-0.008825	-0.3526	-0.596388	-1.03685	-1.7964	-2.18673	-9.79209	5.5	5.0	4.5	4.3	4.0	3.8	3.5
W7_2018-09-05_09-43	activation	36	09-43	A2a/3/2a	-0.015925	-0.044425	-0.177425	-0.48785	-1.30371	-2.28868	-2.5392	0.013875	-0.001275	-0.144788	-0.3396	-0.51465	-0.72005	-0.831125	-2.5392	5.5	5.0	4.5	4.3	4.0	3.8	3.5
W7_2018-09-05_11-22	activation	36	11-22	A2a/3/2a	-0.000824995	-0.0026	-0.248675	-0.774075	-1.77227	-2.93751	-4.17173	0.009575	0.00165	-0.199675	-0.356475	-0.5577	-0.844813	-1.09732	-4.17173	5.5	5.0	4.5	4.3	4.0	3.8	3.5
W7_2018-09-05_11-35	activation	36	11-35	A2a/3/2a	-0.012	-0.037675	-0.2095	-0.64985	-1.34892	-2.09753	-2.70301	-0.0072	-0.018025	-0.18375	-0.3053	-0.490575	-0.666125	-0.799025	-2.70301	5.5	5.0	4.5	4.3	4.0	3.8	3.5
X1_2018-06-07_14-25	activation	23	14-25	A3/2a/2a + HIS	0.00222504	-0.0051375	-0.058875	-0.206562	-0.432487	-0.721575	-1.0345	0.0168501	-0.00801253	-0.0263	-0.0846875	-0.1908	-0.2977	-0.494	-1.0345	5.5	5.0	4.5	4.3	4.0	3.8	3.5
X1_2018-06-07_14-39	activation	23	14-39	A3/2a/2a + HIS	-0.075	-0.0186751	-0.156012	-0.186425	-0.341213	-0.541963	-0.822562	-0.029	-0.0196126	-0.0529749	-0.0677999	-0.188862	-0.251513	-0.324662	-0.822562	5.5	5.0	4.5	4.3	4.0	3.8	3.5
X1_2018-07-11_10-03	activation	28	10-03	A3/2a/2a + HIS	-0.08455	-0.0227875	-0.15045	-0.362775	-0.72455	-0.960125	-0.746363	-0.0404125	-0.0260875	-0.03775	-0.05265	-0.10245	-0.164687	-0.135125	-0.746363	5.5	5.0	4.5	4.3	4.0	3.8	3.5
X1_2018-07-11_10-30	activation	28	10-30	A3/2a/2a + HIS	0.018075	-0.0062625	-0.0884	-0.2359	-0.478925	-0.676262	-0.5554	0.0427375	0.00157499	0.027075	-0.03385	-0.091325	-0.170775	-0.128338	-0.5554	5.5	5.0	4.5	4.3	4.0	3.8	3.5
X1_2018-07-11_10-15	activation	28	10-15	A3/2a/2a + HIS	0.048775	-0.01065	-0.154137	-0.366075	-0.773463	-0.994037	-0.959775	0.085675	0.00135002	-0.00573751	-0.057175	-0.125887	-0.1986	-0.238	-0.959775	5.5	5.0	4.5	4.3	4.0	3.8	3.5
X1_2018-07-11_10-43	activation	28	10-43	A3/2a/2a + HIS	-0.00060001	-0.00383751	-0.12085	-0.31625	-0.502125	-0.687712	-0.679975	0.011875	0.00648749	-0.032725	-0.0608375	-0.104675	-0.192963	-0.165625	-0.679975	5.5	5.0	4.5	4.3	4.0	3.8	3.5
X1_2018-08-08_10-08	activation	32	10-08	A3/2a/2a + HIS	-0.0015125	-0.0042125	-0.162175	-0.506737	-0.860312	-0.899888	-1.16766	0.0041125	-0.0028625	-0.0242375	-0.04285	-0.0984625	-0.103775	-0.174387	-1.16766	5.5	5.0	4.5	4.3	4.0	3.8	3.5
X1_2018-08-08_09-51	activation	32	09-51	A3/2a/2a + HIS	-0.0033125	-0.00363749	-0.0210875	-0.09175	-0.1864	-0.231663	-0.3207	0.021425	0.0103375	0.00937501	-0.00130001	-0.0224625	-0.0382	-0.0691	-0.3207	5.5	5.0	4.5	4.3	4.0	3.8	3.5
X1_2018-08-08_10-22	activation	32	10-22	A3/2a/2a + HIS	0.0536875	0.0164	-0.0898125	-0.251725	-0.440462	-0.5466	-0.665337	0.098	0.0354625	-0.01255	-0.0277	-0.0649	-0.109438	-0.167137	-0.665337	5.5	5.0	4.5	4.3	4.0	3.8	3.5
X3_2018-08-01_11-15	activation	31	11-15	A2a/3/2a + HIS	0.00521249	0.0043875	-0.01185	-0.04675	-0.1734	-0.2978	-0.3838	0.0274125	0.00588749	-0.00405	-0.01245	-0.0514	-0.078	-0.1148	-0.3838	5.5	5.0	4.5	4.3	4.0	3.8	3.5
X3_2018-08-01_11-30	activation	31	11-30	A2a/3/2a + HIS	-0.000375003	-0.00443749	-0.0229875	-0.069125	-0.172637	-0.294587	-0.34885	0.00668751	-0.0035	-0.0174375	-0.0404375	-0.0740125	-0.09465	-0.1186	-0.34885	5.5	5.0	4.5	4.3	4.0	3.8	3.5
X3_2018-08-01_11-59	activation	31	11-59	A2a/3/2a + HIS	-0.006275	-0.0012625	-0.020875	-0.09105	-0.2179	-0.4509	-0.498062	-0.0049625	0.0047125	-0.0129375	-0.040575	-0.0769	-0.166138	-0.159312	-0.498062	5.5	5.0	4.5	4.3	4.0	3.8	3.5
X3_2018-08-01_12-12	activation	31	12-12	A2a/3/2a + HIS	-0.002575	-0.00193751	-0.030525	-0.09055	-0.242212	-0.316662	-0.451488	-0.0042	-0.00218751	-0.0249625	-0.046675	-0.10365	-0.131087	-0.145863	-0.451488	5.5	5.0	4.5	4.3	4.0	3.8	3.5
X3_2018-08-08_10-36	activation	32	10-36	A2a/3/2a + HIS	-0.0025875	-0.0014375	-0.0452125	-0.155825	-0.3261	-0.434063	-0.648375	0.0292125	0.0047625	-0.0322125	-0.10735	-0.164012	-0.192587	-0.243975	-0.648375	5.5	5.0	4.5	4.3	4.0	3.8	3.5
X3_2018-08-15_10-36_Frosch1	activation	33	10-36	A2a/3/2a + HIS	-0.0025875	-0.0014375	-0.0452125	-0.155825	-0.3261	-0.434063	-0.648375	0.0292125	0.0047625	-0.0322125	-0.10735	-0.164012	-0.192587	-0.243975	-0.648375	5.5	5.0	4.5	4.3	4.0	3.8	3.5
X3_2018-08-15_11-28_Frosch2	activation	33	11-28	A2a/3/2a + HIS	-0.24755	-0.19925	-0.146	-0.3987	-0.915937	-2.2439	-2.75224	-0.19855	-0.17025	-0.122	-0.171813	-0.37575	-0.684	-0.717838	-2.75224	5.5	5.0	4.5	4.3	4.0	3.8	3.5
X3_2018-08-16_13-21_Frosch2	activation	33	13-21	A2a/3/2a + HIS	-0.05035	-0.035475	-0.099975	-0.344425	-1.05955	-2.2472	-2.59976	0.00015001	-0.011325	-0.109563	-0.333725	-0.864425	-1.67435	-1.98925	-2.59976	5.5	5.0	4.5	4.3	4.0	3.8	3.5
X3_2018-08-16_13-51_Frosch1	activation	33	13-51	A2a/3/2a + HIS	-0.15795	0.0166125	-0.164525	-0.519525	-1.21091	-2.56541	-2.83523	-0.159	0.0205125	-0.0993	-0.359925	-0.728463	-1.24155	-1.54918	-2.83523	5.5	5.0	4.5	4.3	4.0	3.8	3.5
X3_2018-08-16_14-04_Frosch1	activation	33	14-04	A2a/3/2a + HIS	-0.0506	-0.085675	-0.196	-0.40405	-0.904575	-1.78542	-1.97185	-0.0215999	-0.053875	-0.159	-0.283025	-0.563675	-0.931638	-1.065	-1.97185	5.5	5.0	4.5	4.3	4.0	3.8	3.5
X6_2018-07-05_08-39_letzer Peak nicht auswertbar	activation	27	08-39	A2a/2a/3	-0.0033125	-0.00176251	-0.156387	-0.62715	-2.02711	-2.97101	-4.04621	0.005	0.0146125	-0.153075	-0.48015	-1.54542	-2.57264	-3.10396	-4.04621	5.5	5.0	4.5	4.3	4.0	3.8	3.5
X5_2018-06-13_13-02	activation	24	13-02	A2a/2a/3 +HIS	-0.00112499	-0.024475	-0.05455	-0.209625	-0.4426	-0.94555	-1.08551	0.025125	-0.016675	-0.01305	-0.062875	-0.1361	-0.284938	-0.176712	-1.08551	5.5	5.0	4.5	4.3	4.0	3.8	3.5
X6_2018-13-05_10-44_letzter Peak abgeschnitten	activation	20	10-44	A2a/2a/3	-0.0022875	-0.0108	-0.170213	-0.7411	-1.3534	-2.67624	-4.21526	8.74996e-05	-0.0106875	-0.143712	-0.521937	-0.850112	-1.80061	-2.62351	-4.21526	5.5	5.0	4.5	4.3	4.0	3.8	3.5
X5_2018-06-13_13-43	activation	24	13-43	A2a/2a/3 +HIS	-0.001225	-0.001	-0.0572125	-0.1843	-0.477712	-0.726575	-0.985287	0.0024	0.002	-0.020525	-0.03805	-0.105338	-0.2072	-0.190663	-0.985287	5.5	5.0	4.5	4.3	4.0	3.8	3.5
X5_2018-06-14_12-48	activation	24	12-48	A2a/2a/3 +HIS	0.001725	-0.00825	-0.03775	-0.149325	-0.53415	-1.42432	-0.651188	-0.007275	-0.0042	-0.019025	-0.094025	-0.27925	-0.767875	-0.4318	-0.651188	5.5	5.0	4.5	4.3	4.0	3.8	3.5
X6_2018-13-05_11-23_letzter Peak abgeschnitten	activation	20	11-23	A2a/2a/3	0.0239375	0.001725	-0.175775	-0.689075	-0.804775	-2.08687	-1.10006	0.040375	0.0011	-0.11565	-0.3072	-0.500112	-1.19074	-0.80785	-1.10006	5.5	5.0	4.5	4.3	4.0	3.8	3.5
X5_2018-06-14_14-04	activation	24	14-04	A2a/2a/3 +HIS	0	-0.002625	-0.019875	-0.0833375	-0.166525	-0.3926	-0.27865	0	-0.000837497	-0.011925	-0.0522375	-0.12395	-0.244	-0.1962	-0.27865	5.5	5.0	4.5	4.3	4.0	3.8	3.5
X5_2018-07-05_09-38	activation	27	09-38	A2a/2a/3 +HIS	-0.001125	-0.0024	-0.00960001	-0.032625	-0.114425	-0.2128	-0.219838	0.008475	0.00855	0.000749998	-0.008775	-0.060625	-0.087225	-0.098	-0.219838	5.5	5.0	4.5	4.3	4.0	3.8	3.5
X5_2018-07-05_09-51	activation	27	09-51	A2a/2a/3 +HIS	-0.00240001	-0.0211	-0.196425	-0.72435	-2.08845	-3.88718	-4.00326	-0.00225	-0.0268	-0.112475	-0.47285	-1.17245	-1.87557	-1.72231	-4.00326	5.5	5.0	4.5	4.3	4.0	3.8	3.5
X5_2018-07-05_10-05	activation	27	10-05	A2a/2a/3 +HIS	-0.00776249	-0.00509998	-0.0262	-0.087575	-0.23365	-0.377287	-0.354375	0.00507501	0.0102	-0.021325	-0.085175	-0.19795	-0.337288	-0.3534	-0.354375	5.5	5.0	4.5	4.3	4.0	3.8	3.5
X5_2018-07-05_11-35	activation	27	11-35	A2a/2a/3 +HIS	0.00210001	-0.0024	-0.0682	-0.252575	-0.775387	-1.41773	-1.76123	0.00925	0	-0.04405	-0.140925	-0.354375	-0.687525	-0.813125	-1.76123	5.5	5.0	4.5	4.3	4.0	3.8	3.5
X5_2018-08-09_08-54	activation	32	08-54	A2a/2a/3 +HIS	-0.004375	0.0114125	-0.0107875	-0.0544375	-0.11475	-0.160875	-0.175937	0.0058625	0.018075	0.006675	-0.0148375	-0.0476875	-0.077575	-0.103975	-0.175937	5.5	5.0	4.5	4.3	4.0	3.8	3.5
X5_2018-08-09_09-59	activation	32	09-59	A2a/2a/3 +HIS	-0.0781875	-0.0108	-0.0335125	-0.1162	-0.236062	-0.356825	-0.321875	-0.012725	0.0027	-0.00247499	-0.0246	-0.058525	-0.110762	-0.10565	-0.321875	5.5	5.0	4.5	4.3	4.0	3.8	3.5
X6_2018-06-13_11-27	activation	24	11-27	A2a/2a/3	-0.0024	-0.012	-0.1354	-0.542625	-1.35532	-2.63108	-3.09963	0.012	-0.000149995	-0.113812	-0.237925	-0.4282	-0.935125	-0.93365	-3.09963	5.5	5.0	4.5	4.3	4.0	3.8	3.5
X6_2018-06-13_12-34	activation	24	12-34	A2a/2a/3	0.0666749	-0.00457501	-0.1268	-0.551675	-1.58261	-2.548	-3.11434		0.019425	-0.12665	-0.293225	-0.65165	-1.0995	-1.15	-3.11434	5.5	5.0	4.5	4.3	4.0	3.8	3.5
X6_2018-06-14_08-15	activation	24	08-15	A2a/2a/3	-0.012225	-0.055975	-0.177825	-0.3771	-0.88155	-1.4626	-0.671	-0.00757501	-0.060925	-0.172125	-0.3564	-0.74305	-1.1903	-0.634	-0.671	5.5	5.0	4.5	4.3	4.0	3.8	3.5
X6_2018-06-14_10-24	activation	24	10-24	A2a/2a/3	-0.052275	-0.0894625	-0.590912	-1.18671	-2.2758	-3.14131	-2.62162	0.005575	-0.038225	-0.491275	-0.793475	-1.63005	-2.62315	-2.00072	-2.62162	5.5	5.0	4.5	4.3	4.0	3.8	3.5
X6_2018-07-05_08-56	activation	27	08-56	A2a/2a/3	-0.00390002	-0.0394	-0.221275	-0.682325	-1.88863	-2.3987	-2.49098	0	-0.037	-0.222025	-0.553725	-1.39507	-2.1844	-1.60029	-2.49098	5.5	5.0	4.5	4.3	4.0	3.8	3.5
X6_2018-13-05_10-57	activation	20	10-57	A2a/2a/3	0.007225	-0.00445	-0.0196	-0.126725	-0.259625	-0.715688	-0.665437	0.01545	-0.0021375	-0.01915	-0.09245	-0.147075	-0.477388	-0.43025	-0.665437	5.5	5.0	4.5	4.3	4.0	3.8	3.5
X6_2018-13-05_11-11	activation	20	11-11	A2a/2a/3	0.0014625	-0.0145	-0.0384375	-0.121063	-0.283538	-0.614163	-0.774775	0.0123125	-0.013375	-0.0361375	-0.095475	-0.191038	-0.425825	-0.528725	-0.774775	5.5	5.0	4.5	4.3	4.0	3.8	3.5
ASIC3_2018-05-15_10-47	activation	20	10-47	A3 wt	-0.045225	-2.99886	-8.23001	-10.6702	-13.6472	-16.9838	-19.0678	-0.01295	-0.0383625	-0.142362	0.0036625	-0.0941	-0.226162	-0.230963	-19.0678	7	6.6	6.4	6.3	6	5.5	5
ASIC3_2018-05-15_11-10	activation	20	11-10	A3 wt	-0.0481	-1.9846	-7.39832	-9.71782	-12.7362	-14.794	-15.0959	-0.000974998	-0.00795001	-0.0024375	-0.00812501	-0.0343	-0.0851	-0.1058	-15.0959	7	6.6	6.4	6.3	6	5.5	5
ASIC3_2018-05-15_11-32	activation	20	11-32	A3 wt	-0.226375	-5.11307	-12.4384	-14.2492	-16.5548	-17.5119	-17.6283	-0.214725	-0.146275	-0.228025	-0.3853	-0.355125	-0.423325	-0.487475	-17.6283	7	6.6	6.4	6.3	6	5.5	5
ASIC3_2018-05-15_11-55	activation	20	11-55	A3 wt	-0.058725	-7.63543	-20.5186	-23.8783	-31.2859	-35.051	-35.8377	-0.009875	-0.0089875	-0.0202625	-0.18985	-0.24845	-0.282212	-0.263025	-35.8377	7	6.6	6.4	6.3	6	5.5	5
ASIC3_2018-07-10_13-43	activation	28	13-43	A3 wt	-0.01435	-1.09534	-4.70281	-5.58825	-7.27919	-7.91906	-8.5195								-8.5195	7	6.6	6.4	6.3	6	5.5	5
ASIC3_2018-07-10_14-20	activation	28	14-20	A3 wt	-0.077025	-2.51394	-15.3189	-17.4566	-22.4823	-25.3885	-27.1247	-0.0266	-0.19665	-0.1695	-0.162063	-0.18255	-0.1993	-0.253075	-27.1247	7	6.6	6.4	6.3	6	5.5	5
ASIC3_2018-08-01_08-30	activation	31	08-30	A3 wt	-0.00929999	-0.34275	-2.70721	-3.23728	-3.62689	-4.79697	-5.23817	0	-0.00585	0.025	0.0087125	0.01065	0.0153	-0.0051	-5.23817	7	6.6	6.4	6.3	6	5.5	5
ASIC3_2018-08-01_08-42	activation	31	08-42	A3 wt	-0.0175375	-0.2344	-1.64574	-2.0915	-2.34181	-3.2151	-3.49038	0.0124875	0.00299999	0.012375	0.0103125	0	0.049	-0.0111	-3.49038	7	6.6	6.4	6.3	6	5.5	5
W4_2018-06-12_13-34_1x chart nicht aufgezeichnet	activation	24	13-34	A3/3/3	-0.02515	-1.31468	-3.14976	-3.49164	-4.15749	-4.05955	-4.68148	-0.0269625	-0.033625	-0.0216875	-0.0441375	-0.0454875	-0.0258625	-0.04045	-4.68148	7	6.6	6.4	6.3	6	5.5	5
W4_2018-06-12_14-10	activation	24	14-10	A3/3/3	-0.008	-0.3022	-0.990988	-1.16447	-1.61025	-1.84099	-1.93555	-0.00300001	0.0051125	0.000762492	-0.003225	-0.00485	-0.0043875	0.00735	-1.93555	7	6.6	6.4	6.3	6	5.5	5
W4_2018-06-12_14-20	activation	24	14-20	A3/3/3	-0.0774875	-0.218562	-0.8818	-1.03805	-1.40704	-1.52855	-1.59501	-0.093325	0.00706249	0.00282502	-0.0529875	-0.015075	0.00202501	-0.0373	-1.59501	7	6.6	6.4	6.3	6	5.5	5
W4_2018-06-13_10-34	activation	24	10-34	A3/3/3	-0.0145	-1.89105	-8.62526	-10.232	-12.6686	-14.3059	-14.6462	-0.009775	-0.014125	-0.02595	-0.02575	-0.049	-0.048025	0.0115625	-14.6462	7	6.6	6.4	6.3	6	5.5	5
W4_2018-06-13_10-46	activation	24	10-46	A3/3/3	-0.2714	-0.76645	-3.79597	-3.8122	-6.71187	-7.38435	-7.50759	-0.25805	-0.216425	-0.192438	-0.181875	-0.28355	-0.163275	-0.127325	-7.50759	7	6.6	6.4	6.3	6	5.5	5
W4_2018-07-05_13-08	activation	27	13-08	A3/3/3	0.01425	-1.43214	-5.39332	-6.51835	-8.12706	-8.8419	-9.87749	0.0346625	0.01605	0.076325	0.013275	0.00367504	0.00273752	-0.0211	-9.87749	7	6.6	6.4	6.3	6	5.5	5
W4_2018-07-05_13-19	activation	27	13-19	A3/3/3	-0.00239998	-0.44675		-4.73164	-7.16991	-8.53639	-10.1856	0.0159	0.01725		0.00105	0.000149995	0.00607502	-0.012	-10.1856	7	6.6	6.4	6.3	6	5.5	5
W4_2018-07-05_13-44	activation	27	13-44	A3/3/3	0.00134999	-0.4216	-1.66404	-2.25853	-2.91245	-3.26717	-3.75277	0.0367	0.0397	0.044575	0.012525	0.00391251	0.0201499	-0.0117	-3.75277	7	6.6	6.4	6.3	6	5.5	5
W4_2018-07-05_13-57	activation	27	13-57	A3/3/3	0.0125375	-1.5241	-8.3	-10.0745	-14.1519	-16.9806	-18.8998	0.0269375	-7.5e-05	-0.0081	-0.00624999	-0.01635	-0.023925	-0.047425	-18.8998	7	6.6	6.4	6.3	6	5.5	5
W4_2018-07-05_14-10	activation	27	14-10	A3/3/3	-0.0415	-1.3971	-7.29199	-9.0594	-13.8318	-15.8469	-18.4127	0.0133501	0.06025	0.035125	0.0318999	-0.00802493	-0.0436751	-0.0282376	-18.4127	7	6.6	6.4	6.3	6	5.5	5
W4_2018-08-14_15-44_Frosch2	activation	33	15-44	A3/3/3	-0.1007	-1.23919	-4.00915	-4.81509	-5.68987	-6.32256	-6.38484	-0.126437	-0.0765	-0.077325	-0.104237	-0.111713	-0.0171125	-0.08705	-6.38484	7	6.6	6.4	6.3	6	5.5	5
W4_2018-08-14_16-07_Frosch2	activation	33	16-07	A3/3/3	-0.0379	-1.61316	-4.69535	-5.52085	-7.51835	-9.08695	-9.10295	-0.0114	-0.0048	-0.0117	-0.0069	-0.0015	-0.00465	-0.0361	-9.10295	7	6.6	6.4	6.3	6	5.5	5
W4_2018-08-15_08-05_Frosch2	activation	33	08-05	A3/3/3	-0.098	-4.59358	-13.4597	-15.8667	-17.1529	-20.0575	-22.9134	-0.074	-0.0568	-0.0781375	-0.074	-0.1316	-0.3035	-0.192562	-22.9134	7	6.6	6.4	6.3	6	5.5	5
W4_2018-08-15_08-28_Frosch2	activation	33	08-28	A3/3/3	0.049	-3.00749	-13.0537	-15.3343	-18.38	-22.7395	-23.7174	0.0776875	0.049	0.00795	-0.0195	-0.00555	-0.0396625	-0.0714	-23.7174	7	6.6	6.4	6.3	6	5.5	5
W5_2018-05-15_13-01	activation	20	13-01	A3/3/3 + HIS	-0.0139375	-1.63524	-5.9113	-7.36104	-9.23081	-10.5007	-10.698	0.0017	-0.010725	-0.012325	-0.0176	-0.036325	-0.036175	-0.027875	-10.698	7	6.6	6.4	6.3	6	5.5	5
W5_2018-05-15_13-13	activation	20	13-13	A3/3/3 + HIS	-0.061	-0.601525	-2.22034	-2.7307	-3.58855	-5.1489	-5.53756	-0.100475	-0.027675	-0.0138875	-0.0186125	-0.0163	-0.0342875	-0.040975	-5.53756	7	6.6	6.4	6.3	6	5.5	5
W5_2018-05-15_13-50	activation	20	13-50	A3/3/3 + HIS	-0.0168	-2.67333	-11.677	-14.4842	-19.4763	-19.8394	-20.4352	0.00405	-0.052375	0.0231	-0.0089875	-0.012	-0.02355	-0.027675	-20.4352	7	6.6	6.4	6.3	6	5.5	5
W5_2018-05-16_07-18	activation	20	07-18	A3/3/3 + HIS	0	-0.2564	-2.656	-3.4688	-4.7972	-5.7202	-5.8858	0.0148	-0.0074	-0.005	-0.00759999	-0.0218	-0.0314	-0.0364	-5.8858	7	6.6	6.4	6.3	6	5.5	5
W5_2018-05-16_07-41	activation	20	07-41	A3/3/3 + HIS	-0.0116251	-0.32115	-1.68474	-2.68301	-3.91189	-5.80229	-6.35582	-0.00190002	-0.00444996	-0.00771248	-0.0242	-0.0457	-0.0446625	-0.0379249	-6.35582	7	6.6	6.4	6.3	6	5.5	5
Aktiv_W5_2019-10-01_13-25	activation	40	13-25	A3/3/3 + HIS	0.010625	0	-0.0256625	-0.06235	-0.87225	-2.11861	-2.92765	0.02815	0	0.0124	0.00848751	0.00633751	-0.01615	-0.0222125	-2.92765	7	6.6	6.4	6.3	6	5.5	5
Aktiv_W5_2019-10-01_13-44	activation	40	13-44	A3/3/3 + HIS	-0.0189375	-0.077575	-0.209262	-0.3582	-1.71589	-2.32405	-2.60687	0.01325	-0.0240125	-0.0198875	-0.0147	-0.019425	-0.0377125	-0.023875	-2.60687	7	6.6	6.4	6.3	6	5.5	5
Aktiv_W5_2019-10-01_14-05	activation	40	14-05	A3/3/3 + HIS	-0.00796251	-0.0186125	-0.145575	-0.323013	-0.811825	-0.972862	-1.09709	-0.00167501	0.00749999	0.00193751	5e-05	0.002275	0.00604999	-0.01525	-1.09709	7	6.6	6.4	6.3	6	5.5	5
Aktiv_W5_2019-10-02_10-18	activation	40	10-18	A3/3/3 + HIS	0.0221001	-0.00253749	-0.132463	-0.316988	-1.5108	-2.7807	-3.59639	0.0926	0.0494	0.0508749	0.03405	0.0341125	-0.0633249	-0.0316125	-3.59639	7	6.6	6.4	6.3	6	5.5	5
Aktiv_V9_2019-08-22_12-06	activation	34	12-06	A3/2a/3 +HIS	-0.00317501	-0.0258	-0.40855	-1.57341	-2.91904	-3.63069	-3.75099	0.015875	-0.0213	-0.05065	-0.0505	-0.09175	-0.1996	-0.318525	-3.75099	7	6.6	6	5.5	5	4.5	4.3
Aktiv_V9_2019-08-22_13-02	activation	34	13-02	A3/2a/3 +HIS	0.01385	-0.02155	-1.10449	-3.88611	-7.74159	-8.37436	-8.55271	0.117575	-0.0029	-0.030325	0.0361625	-0.17835	-0.27705	-0.31475	-8.55271	7	6.6	6	5.5	5	4.5	4.3
Aktiv_V9_2019-08-22_13-17	activation	34	13-17	A3/2a/3 +HIS	0.0442	-0.0289125	-0.994538	-3.14526	-6.09704	-6.3603	-5.3076	0.0823	-0.010675	-0.00585	0.08065	-0.302337	-0.288937	-0.265588	-5.3076	7	6.6	6	5.5	5	4.5	4.3
Aktiv_V9_2019-08-22_13-31_baseline driftet	activation	34	13-31	A3/2a/3 +HIS	-0.009	-0.0288125	-0.591462	-2.36789	-4.56483	-4.93919	-5.35243	0.0162	-0.0153	-0.0234625	-0.447688	-0.300462	-0.1665	-0.188787	-5.35243	7	6.6	6	5.5	5	4.5	4.3
Aktiv_V9_2019-08-28_07-51	activation	35	07-51	A3/2a/3 +HIS	-0.0060875	0.003525	-0.6296	-2.17496	-3.649	-4.07239	-3.89091	0.000162499	0.0150875	-0.0153125	-0.025	-0.0484375	-0.139388	-0.151775	-3.89091	7	6.6	6	5.5	5	4.5	4.3
Aktiv_V9_2019-08-28_08-26	activation	35	08-26	A3/2a/3 +HIS	-0.01605	-0.0126625	-0.593288	-1.86845	-3.65305	-4.60614	-3.49054	-0.01125	-0.00195	-0.0319	-0.02875	-0.0490875	-0.116675	-0.08485	-3.49054	7	6.6	6	5.5	5	4.5	4.3
Aktiv_V9_2019-08-28_08-44	activation	35	08-44	A3/2a/3 +HIS	-0.09575	-0.03975	-0.958425	-3.13447	-4.59566	-5.52944	-4.53156	-0.00285	0.02035	-0.031025	-0.039025	-0.102338	-0.208438	-0.24675	-4.53156	7	6.6	6	5.5	5	4.5	4.3
Aktiv_V9_2019-08-28_09-30	activation	35	09-30	A3/2a/3 +HIS	-0.11015	-0.019875	-0.243625	-1.01673	-2.11408	-2.50059	-2.49818	-0.131225	-0.0406375	0.0283375	-0.04095	-0.0342125	-0.0437625	-0.0383376	-2.49818	7	6.6	6	5.5	5	4.5	4.3
Aktiv_V9_2019-08-28_09-46	activation	35	09-46	A3/2a/3 +HIS	-0.0270875	0.00462501	-0.40675	-1.46941	-2.9531	-3.41669	-3.42302	0.00785001	-0.01005	-0.05755	-0.0799	0.00480002	-0.0445	-0.1088	-3.42302	7	6.6	6	5.5	5	4.5	4.3
Aktiv_V9_2019-08-28_10-38	activation	35	10-38	A3/2a/3 +HIS	-0.01665	-0.05575	-1.00228	-2.85554	-5.2523	-5.95601	-5.92401	-0.00555	-0.04495	-0.030225	-0.02235	-0.059625	-0.170375	-0.2464	-5.92401	7	6.6	6	5.5	5	4.5	4.3
Aktiv_V9_2019-08-28_11-35	activation	35	11-35	A3/2a/3 +HIS	-0.00480002	-0.019775	-0.2031	-0.630612	-1.37729	-1.7271	-1.67388	0.02	0.027725	-0.0224125	-0.0295	-0.0257625	-0.025	-0.0791625	-1.67388	7	6.6	6	5.5	5	4.5	4.3
Aktiv_V9_2019-08-28_11-50	activation	35	11-50	A3/2a/3 +HIS	0	0.0141	-0.3354	-1.14941	-1.95795	-2.43059	-2.51065	0.0153125	0.0237125	-0.0295	-0.0180375	-0.049	-0.098	-0.122	-2.51065	7	6.6	6	5.5	5	4.5	4.3
Aktiv_V9_2019-08-28_12-19	activation	35	12-19	A3/2a/3 +HIS	-0.00765	0.0015	-1.12701	-4.22448	-7.28735	-9.84221	-9.8542	0.00495	0.006	-0.0493	-0.04675	-0.11645	-0.21835	-0.3154	-9.8542	7	6.6	6	5.5	5	4.5	4.3
Aktiv_V9_2019-08-28_12-38	activation	35	12-38	A3/2a/3 +HIS	-0.00315	0.00465001	-1.2477	-4.02671	-6.27211	-7.82114	-8.10311	0.00344999	0.00945	-0.0526	-0.049	-0.107413	-0.16065	-0.173413	-8.10311	7	6.6	6	5.5	5	4.5	4.3
Aktiv_V9_2019-08-28_13-16	activation	35	13-16	A3/2a/3 +HIS	-0.00704999	0.00191249	-0.71535	-2.26434	-3.73876	-3.89753	-4.08516	0.00255001	0.0198375	-0.0431	-0.04225	-0.0793125	-0.110462	-0.13985	-4.08516	7	6.6	6	5.5	5	4.5	4.3
W1_2018-05-16_08-22	activation	20	08-22	A3/2a/3	-0.0382875	-0.0195	-1.16801	-3.28918	-4.72722	-4.25843	-3.96356	-0.0268875	-0.000400007	-0.0172625	0.00125	-0.038125	-0.105787	-0.205413	-3.96356	7	6.6	6	5.5	5	4.5	4.3
W1_2018-05-16_09-59	activation	20	09-59	A3/2a/3	0.02825	-0.082975	-0.602875	-2.21934	-3.26996	-2.84652	-3.1678	0.0753875	-0.057	-0.0295875	-0.00463751	-0.023675	-0.0492625	-0.0866	-3.1678	7	6.6	6	5.5	5	4.5	4.3
W1_2018-05-16_10-37	activation	20	10-37	A3/2a/3	-0.0277875	-0.0115	-1.12165	-3.12981	-4.4812	-4.4673	-5.01575	-0.00621247	-0.000812531	0.01635	0.0148875	0.000462472	-0.14635	-0.142863	-5.01575	7	6.6	6	5.5	5	4.5	4.3
W1_2018-05-16_10-50	activation	20	10-50	A3/2a/3	-0.02995	-0.0068	-0.31245	-0.875413	-1.41396	-1.60211	-1.5013	0.007725	0.00732501	0.014075	0.0132375	-0.00825	-0.0240125	-0.070275	-1.5013	7	6.6	6	5.5	5	4.5	4.3
W1_2018-11-07_11-18	activation	45	11-18	A3/2a/3	-0.000425	-0.00485	-0.314075	-1.12353	-1.67472	-2.1243	-2.26866	0.002325	-0.000349998	-0.005225	-0.0092375	-0.024525	-0.08045	-0.104512	-2.26866	7	6.6	6	5.5	5	4.5	4.3
W1_2018-11-07_11-30	activation	45	11-30	A3/2a/3	-0.0039	-0.0108125	-0.1946	-0.582325	-0.824012	-1.31179	-1.75776	-0.0012125	-0.008325	-0.0169375	-0.02185	-0.042875	-0.0981625	-0.11805	-1.75776	7	6.6	6	5.5	5	4.5	4.3
W1_2018-11-07_12-44	activation	45	12-44	A3/2a/3	0.000675008	-0.00713749	-0.148825	-0.3995	-0.580813	-0.8123	-1.04565	0.014325	-0.00524999	-0.039175	-0.0376125	-0.043525	-0.05065	-0.058325	-1.04565	7	6.6	6	5.5	5	4.5	4.3
W1_2018-11-07_14-26	activation	45	14-26	A3/2a/3	0.0042875	-0.026775	-0.261625	-0.704475	-1.15744	-1.70143	-1.85938	0.0135875	-0.0269375	-0.081325	-0.130475	-0.21595	-0.4403	-0.505738	-1.85938	7	6.6	6	5.5	5	4.5	4.3
W2_2018-06-07_09-54_1xchart nicht aufgezeichnet	activation	23	09-54	A3/3/2a + HIS	0.0256375	-0.019525	-1.58614	-4.18654	-6.40805	-7.70749	-8.399	0.047425	-0.0106375	-0.038	-0.048575	-0.114387	-0.256187	-0.390475	-8.399	7	6.6	6	5.5	5	4.5	4.3
W2_2018-06-07_10-06	activation	23	10-06	A3/3/2a + HIS	-0.00246249	-0.031275	-1.52096	-3.44338	-5.56541	-6.59774	-7.501	0.013275	-0.025625	-0.043575	-0.0506625	-0.123262	-0.227375	-0.319187	-7.501	7	6.6	6	5.5	5	4.5	4.3
W2_2018-06-07_10-55	activation	23	10-55	A3/3/2a + HIS	-0.0100875	-0.131125	-4.83364	-8.28134	-9.64675	-10.3661	-10.8103	0.0009	-0.0781875	-0.083925	-0.119237	-0.261525	-0.470138	-0.771663	-10.8103	7	6.6	6	5.5	5	4.5	4.3
W1_2018-11-07_14-14	activation	45	14-14	A3/2a/3	-0.0048	-0.02565	-0.273263	-0.8674	-1.43824	-1.94455	-1.95322	-0.003725	-0.0025125	-0.0350125	-0.081525	-0.189487	-0.4003	-0.459562	-1.95322	7	6.6	6	5.5	5	4.5	4.3
W2_2018-06-07_11-24	activation	23	11-24	A3/3/2a + HIS	-0.0214875	-0.111463	-2.89634	-5.07971	-7.67699	-8.327	-8.9201	-0.0205875	-0.0931625	-0.117175	-0.143487	-0.245025	-0.53815	-0.614812	-8.9201	7	6.6	6	5.5	5	4.5	4.3
W2_2018-08-01_09-37	activation	31	09-37	A3/3/2a + HIS	-0.0094875	-0.027	-0.2954	-0.6118	-1.05031	-0.953112	-0.7639	0.0103125	-0.003	-0.0039	-0.0198	-0.0564875	-0.0717125	-0.0568	-0.7639	7	6.6	6	5.5	5	4.5	4.3
W2_2018-08-01_10-04	activation	31	10-04	A3/3/2a + HIS	-0.837725	-0.3943	-0.432525	-0.99825	-1.32018	-1.3176	-1.59877	-0.01335	-0.0661	-0.06925	-0.114863	-0.04615	-0.084625	-0.12625	-1.59877	7	6.6	6	5.5	5	4.5	4.3
W2_2018-09-05_12-18	activation	36	12-18	A3/3/2a + HIS	0.016425	-0.03045	-0.9202	-1.8668	-2.51275	-2.64885	-2.68188	0.0371251	-0.05545	-0.1112	-0.16515	-0.20025	-0.33555	-0.3081	-2.68188	7	6.6	6	5.5	5	4.5	4.3
W2_2018-09-05_12-30	activation	36	12-30	A3/3/2a + HIS	-0.046975	-0.0892	-3.31942	-6.05806	-7.98361	-11.0344	-9.79887	-0.001275	-0.02835	-0.0293625	-0.050275	-0.114225	-0.331113	-0.502787	-9.79887	7	6.6	6	5.5	5	4.5	4.3
W8_2019-01-09_13-55	activation	2	13-55	A2a/3/3	-0.0578125	-0.675875	-0.85095	-1.58352	-2.55409	-3.44148	-3.77373	-0.001775	-0.421925	-0.280463	-0.205588	-0.390388	-0.300275	-0.62335	-3.77373	7	6.6	6	5.5	5	4.5	4.3
W8_2019-01-10_08-38	activation	2	08-38	A2a/3/3	-0.0517375	-0.0515625	-0.266237	-0.8239	-1.5123	-1.97371	-2.10196	-0.018675	-0.027525	-0.0262	-0.0385	-0.0474625	-0.101975	-0.15635	-2.10196	7	6.6	6	5.5	5	4.5	4.3
W8_2019-01-10_08-42	activation	2	08-42	A2a/3/3	-0.0503	-0.08705	-1.94092	-5.5485	-8.79626	-11.4818	-11.5319	-0.043	-0.0806	-0.163925	-0.192125	-0.3312	-0.621275	-0.877075	-11.5319	7	6.6	6	5.5	5	4.5	4.3
W8_2019-01-10_09-56	activation	2	09-56	A2a/3/3	-1.44881	-0.305862	-1.60709	-4.74162	-7.71154	-10.4289	-8.28576	-0.927037	-0.287112	-0.2999	-0.234	-0.069225	-0.4083	-0.50805	-8.28576	7	6.6	6	5.5	5	4.5	4.3
W8_2019-01-10_11-52	activation	2	11-52	A2a/3/3	-0.0388875	-0.455075	-1.04741	-3.20986	-6.28569	-6.68901	-6.74608	-0.00390001	-0.01905	-0.0040125	-0.0086875	-0.06475	-0.210275	-0.326088	-6.74608	7	6.6	6	5.5	5	4.5	4.3
W8_2019-01-10_12-05	activation	2	12-05	A2a/3/3	-0.0275875	-0.0253125	-0.443963	-1.73369	-3.52601	-4.38754	-3.26029	-0.0624625	-0.053525	-0.077975	-0.1061	-0.17775	-0.272762	-0.299	-3.26029	7	6.6	6	5.5	5	4.5	4.3
W8_2019-01-16_11-25	activation	3	11-25	A2a/3/3	-0.484313	-0.220825	-0.9532	-2.44746	-5.38352	-6.81889	-6.66049	-0.3684	-0.213625	-0.25865	-0.282575	-0.4202	-0.684125	-0.679175	-6.66049	7	6.6	6	5.5	5	4.5	4.3
W9_2018-06-07_07-25	activation	23	07-25	A3/3/2a	0.0036625	-0.430312	-0.706713	-1.36786	-2.03845	-2.31249	-2.45498	0.0137625	-0.095675	-0.0562625	-0.0692375	-0.1226	-0.187713	-0.203075	-2.45498	7	6.6	6	5.5	5	4.5	4.3
W9_2018-06-07_07-47	activation	23	07-47	A3/3/2a	-0.0156375	-0.130475	-1.3324	-2.91761	-3.88126	-4.25609	-4.74853	0.02255	-0.0962875	-0.0556	-0.032425	-0.110213	-0.236912	-0.224237	-4.74853	7	6.6	6	5.5	5	4.5	4.3
W9_2018-06-07_08-50	activation	23	08-50	A3/3/2a	-0.018725	-0.0364625	-0.357662	-0.707388	-1.09812	-1.35119	-1.3252	-0.0234	-0.0152125	-0.0130625	-0.0207375	-0.0426	-0.07415	-0.07675	-1.3252	7	6.6	6	5.5	5	4.5	4.3
W9_2018-06-07_09-04_letzter Peak nicht auswertbar	activation	23	09-04	A3/3/2a	-0.0572	-0.0896125	-0.635775	-1.42173	-1.75595	-2.06422	-1.92839	0.00483751	-0.0483	-0.0554625	-0.134325	-0.122263	-0.165712	-0.270925	-1.92839	7	6.6	6	5.5	5	4.5	4.3
W9_2018-07-11_10-59	activation	28	10-59	A3/3/2a	0.00607499	0.001625	-0.0660375	-0.1848	-0.3047	-0.388438	-0.330262	0.021375	0.013125	-0.0172	-0.0261875	-0.0409	-0.048025	-0.041425	-0.330262	7	6.6	6	5.5	5	4.5	4.3
W9_2018-07-11_11-30	activation	28	11-30	A3/3/2a	0.015275	-0.01545	-1.17509	-2.60379	-3.44976	-4.59661	-4.33756	0.04035	0.0059875	-0.017125	-0.0338	-0.09395	-0.26425	-0.2082	-4.33756	7	6.6	6	5.5	5	4.5	4.3
W9_2018-07-11_11-41	activation	28	11-41	A3/3/2a	-0.04495	-0.0553	-1.24665	-2.66068	-3.66534	-4.1281	-4.25221	-0.00420001	-0.0312125	-0.04675	-0.0592	-0.11555	-0.2269	-0.25765	-4.25221	7	6.6	6	5.5	5	4.5	4.3
W9_2018-07-11_11-54	activation	28	11-54	A3/3/2a	-0.024	-0.0337875	-0.956638	-2.07295	-3.02586	-3.03431	-3.41496	-0.000300005	-0.0193875	-0.0392625	-0.0538375	-0.07825	-0.147412	-0.161612	-3.41496	7	6.6	6	5.5	5	4.5	4.3
X2_2019-01-09_14-37_letzter chart nicht aufgezeichnet	activation	2	14-37	A2a/3/3 + HIS	-0.015525	-0.033425	-0.209	-0.625512	-1.11117	-1.3454	-1.4553	-0.011275	-0.0337375	-0.0596125	-0.043175	-0.076775	-0.121587	-0.149687	-1.4553	7	6.6	6	5.5	5	4.5	4.3
X2_2019-01-10_08-05	activation	2	08-05	A2a/3/3 + HIS	-0.474038	-0.101638	-0.94795	-4.17387	-5.81297	-7.89933	-7.5064	-0.117113	-0.0295625	-0.103712	-0.384112	-0.293425	-0.46165	-0.57925	-7.5064	7	6.6	6	5.5	5	4.5	4.3
X2_2019-01-10_10-27	activation	2	10-27	A2a/3/3 + HIS	0.038675	-0.00561249	-5.57463	-12.7535	-17.6859	-20.338	-21.2356	0.0705875	-0.0100625	-0.079425	-0.134662	-0.5522	-0.927663	-1.30689	-21.2356	7	6.6	6	5.5	5	4.5	4.3
X2_2019-01-10_10-39_letzer chart nicht aufgezeichnet	activation	2	10-39	A2a/3/3 + HIS	-0.0767875	-0.268325	-3.79622	-9.29281	-15.3874	-15.0953	-18.3937	-0.0722874	-0.17175	-0.284613	-0.242737	-0.5436	-0.968825	-1.47265	-18.3937	7	6.6	6	5.5	5	4.5	4.3
X2_2019-01-10_10-54_1x chart nicht aufgezeichnet	activation	2	10-54	A2a/3/3 + HIS	-0.18285	-0.0562875	-5.15724	-11.4662	-18.5696	-19.4718	-19.1023	-0.121188	-0.034875	-0.106575	-0.137375	-0.2572	-0.946125	-1.37366	-19.1023	7	6.6	6	5.5	5	4.5	4.3
X2_2019-01-10_11-10	activation	2	11-10	A2a/3/3 + HIS	-0.0871625	0.00562501	-3.90091	-9.61076	-15.8403	-17.8365	-19.1281	-0.135938	-0.032325	-0.151325	-0.22945	-0.380225	-0.672375	-1.15022	-19.1281	7	6.6	6	5.5	5	4.5	4.3
X2_2019-01-16_12-34	activation	3	12-34	A2a/3/3 + HIS	-0.533675	-0.7497	-1.73611	-5.0072	-8.36255	-11.9665	-11.1411	-0.104275	-0.288725	-0.7131	-0.576888	-0.559875	-0.835325	-1.062	-11.1411	7	6.6	6	5.5	5	4.5	4.3
X2_2019-01-16_13-05	activation	3	13-05	A2a/3/3 + HIS	-0.205763	-0.289013	-2.59153	-7.2702	-12.7394	-14.1472	-14.5425	-0.0630625	-0.116075	-0.096725	-0.122075	-0.125075	-0.5	-0.76915	-14.5425	7	6.6	6	5.5	5	4.5	4.3
X2_2019-01-16_13-18	activation	3	13-18	A2a/3/3 + HIS	-0.42275	-0.414737	-0.960625	-3.41174	-5.18402	-6.59644	-6.9897	-0.179925	-0.129637	-0.375525	-0.2963	-0.513	-0.52005	-0.622337	-6.9897	7	6.6	6	5.5	5	4.5	4.3
X2_2019-01-16_15-38	activation	3	15-38	A2a/3/3 + HIS	-0.223662	-0.381675	-1.46611	-4.23774	-7.44343	-10.2614	-9.37289	0.00195	-0.253975	-0.238375	-0.146625	-0.175112	-0.4177	-0.490788	-9.37289	7	6.6	6	5.5	5	4.5	4.3
X2_2019-01-16_15-50	activation	3	15-50	A2a/3/3 + HIS	-0.536625	-0.297387	-0.6428	-2.21231	-3.63714	-6.04874	-6.28359	-0.35725	-0.147	-0.2038	-0.2687	-0.253263	-0.4084	-0.669412	-6.28359	7	6.6	6	5.5	5	4.5	4.3
Aktiv_W8_2019-09-26_07-52	activation	39	07-52	A2a/3/3	-0.00635	-0.0237125	-0.2088	-0.775875	-1.36455	-1.51589	-1.55236	0.00427501	-0.00829999	0.00851251	-0.006425	-0.0370875	-0.0776875	-0.13905	-1.55236	7	6.6	6	5.5	5	4.5	4.3
Aktiv_W8_2019-09-26_10-17	activation	39	10-17	A2a/3/3	0.0191125	-0.0063	-0.0845	-0.249787	-0.386025	-0.4977	-0.474213	0.0397375	0.0174875	-0.010375	-0.0132625	-0.024875	-0.05355	-0.0871625	-0.474213	7	6.6	6	5.5	5	4.5	4.3
Aktiv_W8_2019-09-26_11-30	activation	39	11-30	A2a/3/3	0.0295	-0.002675	-0.389613	-1.06848	-1.81117	-2.12609	-2.23595	0.04275	0.0022625	-0.011925	-0.024075	-0.046725	-0.102825	-0.115188	-2.23595	7	6.6	6	5.5	5	4.5	4.3
F3_2018-01-24_13-02_F3	SSD	4	13-02	A3 wt	-6.59947	-4.3273	-4.57275	-3.35001	-1.28604	-0.0651859	-0.144374	-0.0852625	-0.0413222	-0.0465668	-0.0338199	-0.0486565	-0.0504531	-0.0769867	-6.59947	7.4	7.3	7.2	7.15	7.05	6.9	5.5
F3_2018-01-24_13-20_F3	SSD	4	13-20	A3 wt	-9.08842	-7.98299	-7.77065	-6.70965	-2.94237	-0.094236	-0.363371	-0.1731	-0.11418	-0.0919944	-0.0846611	-0.098333	-0.0824141	-0.124322	-9.08842	7.4	7.3	7.2	7.15	7.05	6.9	5.5
F3_2018-03-01_08-27_F3_	SSD	9	08-27	A3 wt	-1.49021	-1.61958	-1.44666	-1.08547	-0.413773	-0.0475578	-0.0412953	-0.0717625	-0.0441044	-0.0418104	-0.0408822	-0.0396114	-0.051818	-0.0390365	-1.49021	7.4	7.3	7.2	7.15	7.05	6.9	5.5
F3_2018-04-18_15-09_F3	SSD	16	15-09	A3 wt	-5.6814	-5.00139	-5.23963	-1.95658	-0.331898	-0.0385559	-0.551421	-0.259725	-0.150051	-0.0853684	-0.0478628	-0.03876	-0.0505738	-0.00695761	-5.6814	7.4	7.3	7.2	7.15	7.05	6.9	5.5
F3_2018-11-09_10-35_F3	SSD	45	10-35	A3 wt	-5.53389	-5.64765	-3.70499	-2.10871	-0.890763	-0.156142	-0.0789391	-0.156675	-0.0765766	-0.059725	-0.0247484	-0.0433848	-0.0782297	-0.0553972	-5.53389	7.4	7.3	7.2	7.15	7.05	6.9	5.5
F3_2018-11-09_10-59_F3	SSD	45	10-59	A3 wt	-11.4309	-11.0709	-10.3638	-9.02775	-6.13107	-0.582975	-0.0559633	-2.0152	-1.29046	-0.709412	-0.408119	-0.338124	-0.20572	-0.100606	-11.4309	7.4	7.3	7.2	7.15	7.05	6.9	5.5
F3_2018-11-09_11-17_F3	SSD	45	11-17	A3 wt	-9.96872	-9.82899	-9.00333	-7.0201	-4.30642	-0.317013	-0.0329962	-0.22475	-0.176484	-0.111825	-0.073245	-0.147779	-0.0580813	0.0782828	-9.96872	7.4	7.3	7.2	7.15	7.05	6.9	5.5
F3_2018-11-09_13-17_F3	SSD	45	13-17	A3 wt	-10.3867	-9.78316	-8.81537	-3.59196	-1.52903	-0.08485	-0.0071969	-0.452	-0.316132	-0.159	-0.0880446	-0.0916666	-0.0743969	-0.0191969	-10.3867	7.4	7.3	7.2	7.15	7.05	6.9	5.5
F3_2018-11-09_13-41_F3_	SSD	45	13-41	A3 wt	-8.89949	-8.613	-5.39183	-4.2673	-0.72705	-0.0552461	-0.00538126	-0.0845125	-0.0497178	-0.0472015	-0.0349717	-0.0706	-0.0474039	0.00116718	-8.89949	7.4	7.3	7.2	7.15	7.05	6.9	5.5
L6_2018-02-01_09-58_L6	SSD	5	09-58	A2 wt	-7.0582	-8.49237	-7.23558	-3.52362	-3.2654	-2.10188	-0.957993	-5.00729	-5.40787	-4.95836	-3.04554	-2.65763	-1.79263	-0.494332	-7.0582	7.4	6.9	6.7	6.5	6.2	6	5.6
L6_2018-02-01_10-26_L6	SSD	5	10-26	A2 wt	-3.12306	-4.98052	-4.63971	-2.07754	-2.06447	-1.48743	-0.565419	-2.55179	-3.33909	-3.18353	-1.89757	-1.78735	-1.32036	-0.475548	-3.12306	7.4	6.9	6.7	6.5	6.2	6	5.6
L6_2018-04-11_13-13_L6	SSD	15	13-13	A2 wt	-1.753	-3.16135	-3.159	-1.68596	-1.27172	-0.801165	-0.0954912	-1.621	-2.59082	-2.52011	-1.52413	-1.22348	-0.80303	-0.083	-1.753	7.4	6.9	6.7	6.5	6.2	6	5.6
L6_2018-04-11_13-33_L6	SSD	15	13-33	A2 wt	-1.08174	-1.55256	-1.75299	-0.660605	-0.803634	-0.601588	-0.381936	-1.00445	-1.31399	-1.41352	-0.662257	-0.788143	-0.621812	-0.214345	-1.08174	7.4	6.9	6.7	6.5	6.2	6	5.6
L6_2018-04-11_13-54_L6	SSD	15	13-54	A2 wt	-0.827513	-1.54264	-1.54131	-0.640679	-0.483122	-0.276878	-0.141618	-0.5832	-0.855306	-0.769444	-0.4763	-0.347863	-0.225249	-0.0407605	-0.827513	7.4	6.9	6.7	6.5	6.2	6	5.6
L6_2018-04-18_12-52_L6	SSD	16	12-52	A2 wt	-1.71915	-2.39952	-1.91397	-1.19831	-0.960307	-0.688849	-0.335996	-0.909775	-1.0379	-0.933236	-0.710395	-0.54228	-0.316339	-0.0304879	-1.71915	7.4	6.9	6.7	6.5	6.2	6	5.6
L6_2018-04-18_13-44_L6	SSD	16	13-44	A2 wt	-1.77994	-2.28478	-2.10523	-1.19833	-0.939094	-0.7213	-0.644535	-1.15691	-1.36766	-1.31619	-0.776571	-0.697145	-0.442657	-0.0114803	-1.77994	7.4	6.9	6.7	6.5	6.2	6	5.6
W4_2018-03-01_08-49_W4	SSD	9	08-49	A3/3/3	-1.46525	-1.66426	-1.459	-0.974772	-0.486292	-0.42672	-0.254396	-0.106837	-0.0959075	-0.0847211	-0.0378258	-0.0345277	-0.10437	-0.0811129	-1.46525	7.4	7.3	7.2	7.15	7.05	6.9	5.5
W4_2018-03-01_10-29_W4	SSD	9	10-29	A3/3/3	-4.21921	-4.67808	-3.09999	-2.34609	-0.965581	-0.218707	-0.124223	-0.0373125	-0.094165	-0.0350906	-0.0700211	-0.0770508	-0.0784547	-0.0700098	-4.21921	7.4	7.3	7.2	7.15	7.05	6.9	5.5
W4_2018-03-01_10-50_W4	SSD	9	10-50	A3/3/3	-4.73663	-5.00344	-3.40586	-3.2053	-0.94476	-0.114116	-0.200491	-0.0774625	-0.0762193	-0.0670453	-0.0495518	-0.0525406	-0.0738156	-0.14038	-4.73663	7.4	7.3	7.2	7.15	7.05	6.9	5.5
W4_2018-08-22_08-37_W4	SSD	34	08-37	A3/3/3	-5.2363	-5.33903	-4.8248	-2.67174	-0.800629	-0.116812	-0.119547	-0.156075	-0.104479	-0.0750045	-0.0655926	-0.0617857	-0.0592004	-0.0472273	-5.2363	7.4	7.3	7.2	7.15	7.05	6.9	5.5
W4_2018-08-22_10-03_W4	SSD	34	10-03	A3/3/3	-1.8036	-1.64557	-1.26639	-0.713033	-0.222192	-0.15402	-0.0292035	-0.15285	-0.102648	-0.10479	-0.0664663	-0.0681897	-0.0811125	-0.0178289	-1.8036	7.4	7.3	7.2	7.15	7.05	6.9	5.5
W4_2018-08-22_10-31_W4	SSD	34	10-31	A3/3/3	-2.253	-2.53531	-1.97359	-1.08783	-0.40634	-0.0479391	-0.023985	-0.110588	-0.0868284	-0.0688006	-0.057348	-0.0558311	-0.0630031	-0.0293336	-2.253	7.4	7.3	7.2	7.15	7.05	6.9	5.5
W4_2018-08-22_10-59_W4	SSD	34	10-59	A3/3/3	-2.34076	-2.22257	-1.60696	-0.790332	-0.227615	-0.0236949	-0.002424	-0.127412	-0.0729234	-0.0478818	-0.0425749	-0.0369466	-0.029632	-0.00429609	-2.34076	7.4	7.3	7.2	7.15	7.05	6.9	5.5
W4_2018-11-14_08-16_W4	SSD	46	08-16	A3/3/3	-5.91808	-5.34304	-3.54294	-0.908674	-0.294205	-0.0600363	-0.085458	-0.0479375	-0.0504274	-0.0506849	-0.0544224	-0.052089	-0.0640363	-0.0880469	-5.91808	7.4	7.3	7.2	7.15	7.05	6.9	5.5
W4_2018-11-14_09-02_W4	SSD	46	09-02	A3/3/3	-5.4759	-5.57803	-4.17675	-2.39515	-0.438093	-0.0410703		-0.05905	-0.0222696	-0.0066084	-0.00520945	-0.00715724	-0.00884572		-5.4759	7.4	7.3	7.2	7.15	7.05	6.9	5.5
W4_2018-11-14_09-20_W4	SSD	46	09-20	A3/3/3	-3.91967	-3.88326	-2.61422	-1.54598	-0.438376	-0.0336254	-0.0263012	-0.0568375	-0.040924	-0.041789	-0.0326988	-0.0513871	-0.0315629	-0.0346322	-3.91967	7.4	7.3	7.2	7.15	7.05	6.9	5.5
W6_2019-01-18_09-53_W6	SSD	3	09-53	A2a/2a/2a	-1.24808	-1.54985	-1.55523	-1.1361	-0.988843	-0.833754	-0.785343	-1.01129	-1.12848	-1.14887	-1.00033	-0.891749	-0.737832	-0.57315	-1.24808	7.4	6.9	6.7	6.5	6.2	6	5.6
W6_2019-01-18_10-14_W6	SSD	3	10-14	A2a/2a/2a	-1.18321	-1.45136	-1.52371	-0.841924	-0.955106		-0.697546	-0.75265	-0.893475	-0.919057	-0.669434	-0.720196		-0.44565	-1.18321	7.4	6.9	6.7	6.5	6.2	6	5.6
W7_2018-02-22_13-40_W7	SSD	8	13-40	A2a/3/2a	-1.7776	-2.67142	-2.88116	-1.36559	-0.939846	-1.08615	-0.593822	-1.24445	-1.70762	-1.647	-0.822748	-0.598	-0.662717	-0.593104	-1.7776	7.4	6.9	6.7	6.5	6.2	6	5.6
W7_2018-02-23_13-49_W7	SSD	8	13-49	A2a/3/2a	-1.35586	-1.90154	-2.23934	-0.963396	-0.791383	-0.55628	-0.686273	-0.861088	-1.06122	-1.18071	-0.587279	-0.544467	-0.522575	-0.68965	-1.35586	7.4	6.9	6.7	6.5	6.2	6	5.6
W7_2018-02-23_14-04_W7	SSD	8	14-04	A2a/3/2a	-3.63129	-5.63221	-6.21333	-3.20698	-2.35198	-2.15489	-1.14815	-1.78994	-2.41517	-2.5542	-1.54599	-1.24507	-1.17216	-1.07782	-3.63129	7.4	6.9	6.7	6.5	6.2	6	5.6
W7_2018-04-11_10-11_W7	SSD	15	10-11	A2a/3/2a	-1.06311	-1.38968	-1.53958	-0.872736	-0.511017	-0.352402	-0.221189	-0.268925	-0.398933	-0.47404	-0.285433	-0.220338	-0.200366	-0.272832	-1.06311	7.4	6.9	6.7	6.5	6.2	6	5.6
W7_2018-04-11_10-50_W7	SSD	15	10-50	A2a/3/2a	-7.2693	-8.13087	-9.19555	-6.4806	-3.2504	-1.65699	-0.623601	-1.98214	-2.50213	-2.9695	-2.1128	-1.35562	-0.891638	-0.716655	-7.2693	7.4	6.9	6.7	6.5	6.2	6	5.6
W7_2018-04-11_11-26_W7	SSD	15	11-26	A2a/3/2a	-6.43464	-8.39766	-8.86344	-6.40069	-4.30109	-1.69496	-1.00426	-1.56349	-1.86332	-2.38577	-1.42312	-1.28994	-0.653672	-1.12754	-6.43464	7.4	6.9	6.7	6.5	6.2	6	5.6
W7_2018-04-25_11-28_W7	SSD	17	11-28	A2a/3/2a	-0.48465	-0.651106	-0.720265	-0.439336	-0.285217	-0.15412	-0.0837324	-0.175687	-0.300572	-0.33927	-0.176285	-0.138983	-0.0876957	-0.105077	-0.48465	7.4	6.9	6.7	6.5	6.2	6	5.6
W6_2019-05-08_13-47	SSD	19	13-47	A2a/2a/2a	-2.393	-3.00632	-2.83114	-2.15457	-1.61957	-0.756864	-0.174984	-1.612	-1.71232	-1.60569	-1.34594	-1.05757	-0.543042	-0.121184	-2.393	7.4	6.9	6.7	6.5	6.2	6	5.6
W6_2019-05-09_08-40	SSD	19	08-40	A2a/2a/2a	-1.56259	-1.82047	-1.75634	-1.71125	-1.30351	-0.756543		-1.20829	-1.43122	-1.44671	-1.29643	-1.09186	-0.703157		-1.56259	7.4	6.9	6.7	6.5	6.2	6	5.6
W6_2019-05-09_11-07	SSD	19	11-07	A2a/2a/2a	-21.9194	-21.609	-17.9091	-13.7016	-9.59642	-6.41792	-1.14738	-12.5826	-12.3548	-13.1327	-10.4604	-8.52098	-5.62812	-1.16234	-21.9194	7.4	6.9	6.7	6.5	6.2	6	5.6
W6_2019-05-09_12-57	SSD	19	12-57	A2a/2a/2a	-6.743	-8.43881	-7.617	-6.5724	-4.5753	-4.14721	-1.978	-5.5216	-6.49623	-6.13859	-4.9374	-3.955	-3.61113	-1.78588	-6.743	7.4	6.9	6.7	6.5	6.2	6	5.6
W6_2019-05-10_11-38	SSD	19	11-38	A2a/2a/2a	-4.5984	-4.8271	-4.34474	-3.20267	-2.3076	-2.01827	-0.784552	-2.69528	-3.73502	-3.21683	-2.612	-1.99416	-1.69926	-0.711552	-4.5984	7.4	6.9	6.7	6.5	6.2	6	5.6
W6_2019-05-10_12-34	SSD	19	12-34	A2a/2a/2a	-4.6948	-6.6752	-6.63331	-3.76529	-3.18538	-2.55514	-1.15416	-3.9787	-5.33928	-5.25102	-3.30905	-2.82017	-1.98697	-0.888168	-4.6948	7.4	6.9	6.7	6.5	6.2	6	5.6
W1-protocol-W7_2020-01-15_08-33	SSD	3	08-33	A3/2a/3	-6.23516	-6.06153	-7.14964	-1.1672	-0.953041	-0.928435	-0.907764	-0.812475	-1.04665	-1.04563	-1.03393	-0.945304	-0.916319	-0.925496	-6.23516	7.4	6.9	6.7	6.5	6.2	6	5.6
W1-protocol-W7_2020-01-15_08-56	SSD	3	08-56	A3/2a/3	-2.2768	-2.77396	-2.4583	-0.340646	-0.396261	-0.369239	-0.591439	-0.190587	-0.368645	-0.365399	-0.294271	-0.447841	-0.387987	-0.640753	-2.2768	7.4	6.9	6.7	6.5	6.2	6	5.6
W1-protocol-W7_2020-01-15_10-42	SSD	3	10-42	A3/2a/3	-1.63713	-2.3206	-2.14451	-0.292754	-0.336462	-0.154887	-0.196333	-0.303075	-0.393636	-0.29161	-0.521713	-0.566127	-0.320337	-0.452333	-1.63713	7.4	6.9	6.7	6.5	6.2	6	5.6
W1-protocol-W7_2020-01-15_11-04	SSD	3	11-04	A3/2a/3	-14.0452	-16.2707	-8.45109	-2.807	-2.10635	-1.99386	-2.13619	-1.44107	-2.46452	-1.42661	-2.673	-2.30253	-1.85061	-2.29504	-14.0452	7.4	6.9	6.7	6.5	6.2	6	5.6
W1-protocol-W7_2020-01-15_12-28	SSD	3	12-28	A3/2a/3	-6.73714	-8.09749	-7.55395	-1.39366	-1.0336	-0.930407	-0.908812	-0.766175	-1.23894	-1.32956	-1.13164	-1.22617	-0.790592	-0.96527	-6.73714	7.4	6.9	6.7	6.5	6.2	6	5.6
W1-protocol-W7_2020-01-15_13-05	SSD	3	13-05	A3/2a/3	-10.1363	-10.3601	-10.2295	-1.97434	-1.75023	-1.14336	-1.62578	-1.21582	-1.6293	-1.33809	-1.78554	-1.70565	-1.15436	-1.69697	-10.1363	7.4	6.9	6.7	6.5	6.2	6	5.6
W1-protocol-W7_2020-01-15_14-01	SSD	3	14-01	A3/2a/3	-8.27366	-8.72227	-8.12262	-1.31269	-1.38625	-0.83	-1.10477	-1.2243	-1.41112	-1.52651	-0.863878	-1.2877	-0.799988	-1.0315	-8.27366	7.4	6.9	6.7	6.5	6.2	6	5.6
W1_protocol-W7_2020-01-08_10-23	SSD	2	10-23	A3/2a/3	-12.4112	-14.1313	-11.8746	-2.17426	-2.42414	-1.77471	-1.72841	-0.974725	-1.34334	-1.90085	-2.34291	-2.45789	-1.89049	-0.9123	-12.4112	7.4	6.9	6.7	6.5	6.2	6	5.6
W1_protocol-W7_2020-01-08_11-09	SSD	2	11-09	A3/2a/3	-9.56164	-11.6019	-10.3172	-2.88216	-2.60512	-1.96265	-2.08898	-1.4092	-1.74185	-2.38287	-2.71872	-2.52407	-1.9083	-2.0195	-9.56164	7.4	6.9	6.7	6.5	6.2	6	5.6
W1_protocol-W7_2020-01-08_12-29	SSD	2	12-29	A3/2a/3	-5.28705	-6.04386	-4.70464	-1.61525	-1.47501	-0.953819	-0.972369	-0.8033	-1.16241	-1.47004	-1.70049	-1.6049	-1.06214	-1.14058	-5.28705	7.4	6.9	6.7	6.5	6.2	6	5.6

## Sheet: Figure 4
	Data for Figure 4c
	Asic 1a			Raw
	name	exp		1st Act	2nd Act	Mean	n
	011216_1638_1aWT	Absolute Current		-43.5788	-24.3165	-33.9477
	021216_1343_1aWT	Absolute Current		-44.641	-46.381	-45.511
	021216_1354_1aWT	Absolute Current		-25.7507	-23.4377	-24.5942
	061216_1641_1aWT	Absolute Current		-28.0885	-30.4443	-29.2664
	061216_1644_1aWT	Absolute Current		-18.7803	-11.2487	-15.0145
	061216_1652_1aWT	Absolute Current		-27.5515	-26.5688	-27.0602
	201216_1343_1aWT	Absolute Current		-44.5438	-46.381	-45.4624
	201216_1354_1aWT	Absolute Current		-25.7507	-23.4377	-24.5942
	201216_1358_1aWT	Absolute Current		-48.303	-49.5243	-48.9136
							9
	1a-1a-1a
	011216_1226_Lxyz	Absolute Current		-18.9945	-15.9578	-17.4762
	011216_1235_Lxyz	Absolute Current		-14.2762	-8.02625	-11.1512
	011216_1306_Lxyz	Absolute Current		-17.7433	-12.4025	-15.0729
	161116_2056_Lxyz	Absolute Current		-8.32525	-4.6725	-6.49887
	161116_2100_Lxyz	Absolute Current		-7.425	-4.27225	-5.84863
	161116_2104_Lxyz	Absolute Current		-9.1125	-5.219	-7.16575
	161116_2108_Lxyz	Absolute Current		-24.167	-15.839	-20.003
							7
	WT-WT-HD
	011216_1444_LxyzMUT	Absolute Current		-1.605	-1.07925	-1.34213
	011216_1449_LxyzMUT	Absolute Current		-1.32325	-1.94125	-1.63225
	011216_1452_LxyzMUT	Absolute Current		-0.365	-0.476	-0.4205
	011216_1456_LxyzMUT	Absolute Current		-2.2165	-1.75425	-1.98537
	161116_1922_LxyzMUT	Absolute Current		-0.316	-0.15675	-0.236375
	161116_1928_LxyzMUT	Absolute Current		-0.53175	-0.47025	-0.501
	161116_1942_LxyzMUT	Absolute Current		-0.4115	-0.22575	-0.318625
							7
	WT-HD-WT
	011216_1413_LxyMUTz	Absolute Current		-0.9235	-0.66	-0.79175
	011216_1421_LxyMUTz	Absolute Current		-1.2695	-0.85325	-1.06137
	011216_1425_LxyMUTz	Absolute Current		-0.3895	-0.27625	-0.332875
	011216_1429_LxyMUTz	Absolute Current		-1.206	-1.074	-1.14
	161116_1808_LxyMUTz	Absolute Current		-0.90925	-0.52825	-0.71875
	161116_1816_LxyMUTz	Absolute Current		-1.202	-0.438	-0.82
	161116_1840_LxyMUTz	Absolute Current		-0.64625	-0.19225	-0.41925
							7
	HD-WT-WT
	011216_1348_LxMUTyz	Absolute Current		-0.696	-0.08525	-0.390625
	011216_1353_LxMUTyz	Absolute Current		-0.41475	-0.5205	-0.467625
	011216_1401_LxMUTyz	Absolute Current		-1.37525	-0.85875	-1.117
	011216_1405_LxMUTyz	Absolute Current		-1.67625	-1.47475	-1.5755
	011216_1409_LxMUTyz	Absolute Current		-1.3495	-1.3865	-1.368
	161116_2029_LxMUTyz	Absolute Current		-1.77325	-1.10575	-1.4395
	161116_2039_LxMUTyz	Absolute Current		-0.746	-0.45575	-0.600875
	181116_1615_LxMUTyz	Absolute Current		-1.126	-0.64525	-0.885625
							8
	WT-HD-HD
	011216_1600_LxyMUTzMUT	Absolute Current		-0.464	-0.637	-0.5505
	011216_1605_LxyMUTzMUT	Absolute Current		-0.188	-0.147	-0.1675
	011216_1609_LxyMUTzMUT	Absolute Current		-0.533	-0.133	-0.333
	011216_1616_LxyMUTzMUT	Absolute Current		-0.12	-0.079	-0.0995
	071216_1054_LxyMUTzMUT	Absolute Current		-0.012	-0.017	-0.0145
	071216_1059_LxyMUTzMUT	Absolute Current		-0.0675	-0.02475	-0.046125
	071216_1103_LxyMUTzMUT	Absolute Current		-0.0125	-0.00725	-0.009875
	071216_1108_LxyMUTzMUT	Absolute Current		-0.01875	-0.02	-0.019375
							8									8
	HD-WT-HD	Absolute Current		-0.08625	-0.0635	-0.074875
	011216_1518_LxMUTyMUTz	Absolute Current		-0.14025	-0.063	-0.101625
	011216_1522_LxMUTyMUTz	Absolute Current		-0.059	-0.0245	-0.04175
	011216_1528_LxMUTyMUTz	Absolute Current		-0.19525	-0.111	-0.153125
	011216_1535_LxMUTyMUTz	Absolute Current		-0.05065	-0.0409	-0.045775
	061216_1523_LxMUTyMUTz_Faktor0	Absolute Current		-0.040875	-0.023175	-0.032025
	061216_1530_LxMUTyMUTz_Faktor0	Absolute Current		-0.0165	-0.007925	-0.0122125
	061216_1534_LxMUTyMUTz_Faktor0	Absolute Current		-0.01955	-0.0189	-0.019225
	061216_1551_LxMUTyMUTz_Faktor0	Absolute Current		-0.0285		-0.0285
	180117_1839_LxMUTyMUTz	Absolute Current		-0.03425		-0.03425
	180117_1845_LxMUTyMUTz	Absolute Current		-0.05875		-0.05875
	180117_1848_LxMUTyMUTz	Absolute Current					11
	HD-HD-WT
	011216_1540_LxMUTyzMUT	Absolute Current		-0.31	-0.057	-0.1835
	011216_1544_LxMUTyzMUT	Absolute Current		-0.416	-0.416	-0.416
	011216_1548_LxMUTyzMUT	Absolute Current		-0.532	-0.338	-0.435
	011216_1553_LxMUTyzMUT	Absolute Current		-0.505	-0.048	-0.2765
	061216_1604_LxMUTyzMUT	Absolute Current		-0.177	-0.12825	-0.152625
	061216_1622_LxMUTyzMUT	Absolute Current		-0.018	-0.008	-0.013
	061216_1629_LxMUTyzMUT	Absolute Current		-0.019	-0.042	-0.0305
							7
	HD-HD-HD	Absolute Current		-0.043	-0.067	-0.055
	011216_1621_LxMUTyMUTzMUT	Absolute Current		-0.10325	-0.052	-0.077625
	011216_1625_LxMUTyMUTzMUT	Absolute Current		-0.01775	-0.02125	-0.0195
	061216_1118_LxMUTyMUTzMUT	Absolute Current		-0.01125	-0.01575	-0.0135
	061216_1122_LxMUTyMUTzMUT	Absolute Current		-0.009	-0.00675	-0.007875
	061216_1126_LxMUTyMUTzMUT	Absolute Current		-0.01625	-0.012	-0.014125
	061216_1130_LxMUTyMUTzMUT	Absolute Current					6

## Sheet: Figure 6
Data for Figure 6b															Data for Figure 6d
3-2a-3															ASIC2:3
Messung: W1	pH 5			pH5				ph5+Diclo							5:1	pH 4			pH 4				ph4+Diclo
Name/Datum	Baseline 1	Applikation 1	net. Ampl. 1	Baseline 2	Applikation 2	net. Ampl. 2	Mittelwert	Baseline 3	Applikation 3	net. Ampl. 3	Idiclo/I				Name/Datum	Baseline 2	PH4_2.Peak	diff	Baseline 4	PH4_4.Peak	diff	Mittelwert	Baseline 3	PH4+Diclo	diff	Idiclo/I
2023b24_07:48	-0.061	-2.801	-2.74	-0.087	-3.854	-3.767	-3.2535	-0.121	-3.58	-3.459	0.918237				2023c14_11:43	-0.392	-1.009	-0.617	-0.483	-1.618	-1.135	-0.876	-0.448	-1.19	-0.742	1.20259
2023b24_11:52	-0.07	-4.558	-4.488	-0.07	-4.216	-4.146	-4.317	-0.07	-2.372	-2.302	0.555234				2023c15_09:27	-0.311	-2.337	-2.026	-0.389	-2.18	-1.791	-1.9085	-0.368	-1.818	-1.45	0.715696
2023b24_12:00	-0.2	-3.228	-3.028	-0.2	-2.822	-2.622	-2.825	-0.2	-2.948	-2.748	1.04805				2023c15_10:11	-0.211	-3.078	-2.867	-0.28	-2.621	-2.341	-2.604	-0.303	-1.673	-1.37	0.477851
2023b23_10:58	-0.068	-1.041	-0.973	-0.055	-0.905	-0.85	-0.9115	-0.058	-1.12	-1.062	1.24941				2023c15_10:19	-0.203	-7.492	-7.289	-0.304	-7.634	-7.33	-7.3095	-0.304	-5.604	-5.3	0.727123
2023b23_11:06	-0.078	-2.65	-2.572	-0.056	-2.757	-2.701	-2.6365	-0.064	-2.743	-2.679	0.991855				2023c16_09:44	-0.808	-2.732	-1.924	-0.871	-2.816	-1.945	-1.9345	-0.845	-2.355	-1.51	0.784823
2023b23_11:26	-0.221	-0.698	-0.477	-0.213	-0.719	-0.506	-0.4915	-0.213	-0.727	-0.514	1.01581				2023c21_11:32	-0.084	-3.248	-3.164	-0.191	-2.681	-2.49	-2.827	-0.13	-1.269	-1.139	0.359987
2023b23_12:27	-0.205	-1.285	-1.08	-0.186	-1.384	-1.198	-1.139	-0.182	-1.212	-1.03	0.859766				2023c21_11:40	-0.413	-2.152	-1.739	-0.548	-2.428	-1.88	-1.8095	-0.548	-1.894	-1.346	0.774008
2023b23_11:39	-0.507	-2.632	-2.125	-0.322	-3.262	-2.94	-2.5325	0.233	-2.755	-2.988	1.01633				2023c21_11:49	-0.193	-9.161	-8.968	-0.161	-11.8	-11.639	-10.3035	-0.161	-9.935	-9.774	1.08988
2023c08_11:52	-0.077	-5.373	-5.296	-0.077	-5.026	-4.949	-5.1225	-0.077	-5.34	-5.263	1.06345				2023c21_11:56	-0.221	-20.22	-19.999	-0.221	-19.69	-19.469	-19.734	-0.221	-18.27	-18.049	0.902495
2023c08_12:00	-0.05	-5.753	-5.703	-0.05	-5.558	-5.508	-5.6055	-0.05	-6.197	-6.147	1.11601				2023c22_13:12	-0.29	-30.62	-30.33	-0.29	-27.87	-27.58	-28.955	-0.29	-14.44	-14.15	0.466535
2023c08_12:07	-0.048	-5.043	-4.995	-0.048	-4.769	-4.721	-4.858	-0.048	-4.662	-4.614	0.977335				2023c22_13:20	-0.395	-46.33	-45.935	-1.81	-38.5	-36.69	-41.3125	-0.395	-32.29	-31.895	0.694351
2023c08_12:30	-0.076	-6.852	-6.776	-0.076	-6.7	-6.624	-6.7	-0.076	-6.928	-6.852	1.03442														n		11
2023c09_11:34	-0.477	-5.753	-5.276	-0.175	-6.269	-6.094	-5.685	-0.192	-6.411	-6.219	1.02051														Mean	0.745031
										n		13													SD	0.256213
										mean	0.989725
										SD	0.160077
2a-3-2a															ASIC2:3
Messung: W7	pH 5			pH5				ph5+Diclo							1:1	pH 4			pH 4				ph4+Diclo
Name/Datum	Baseline 1	Applikation 1	net. Ampl. 1	Baseline 2	Applikation 2	net. Ampl. 2	Mittelwert	Baseline 3	Applikation 3	net. Ampl. 3	Idiclo/I				Name/Datum	Baseline 2	PH4_2.Peak	diff	Baseline 4	PH4_4.Peak	diff	Mittelwert	Baseline 3	PH4+Diclo	diff	Idiclo/I
2023b24_08:30	-0.067	-0.925	-0.858	-0.067	-1.043	-0.976	-0.917	-0.067	-0.738	-0.671	0.6875				2023c14_12:08	-0.398	-1.411	-1.013	-0.44	-1.689	-1.249	-1.131	-0.425	-1.423	-0.998	0.985192
2023b24_10:54	-0.29	-1.561	-1.271	-0.365	-1.549	-1.184	-1.2275	-0.373	-1.291	-0.918	0.775338				2023c14_12:17	-0.443	-3.915	-3.472	-0.443	-4.139	-3.696	-3.584	-0.443	-3.316	-2.873	0.827477
2023b23_09:49	-0.19	-1.621	-1.431	-0.139	-1.681	-1.542	-1.4865	-0.154	-1.482	-1.328	0.861219				2023c14_12:25	-0.403	-1.367	-0.964	-1.005	-2.142	-1.137	-1.0505	-0.66	-1.462	-0.802	0.83195
2023b23_09:56	-0.051	-0.311	-0.26	-0.054	-0.303	-0.249	-0.2545	-0.066	-0.238	-0.172	0.690763				2023c15_11:19	-0.301	-3.894	-3.593	-0.434	-4.653	-4.219	-3.906	-0.409	-3.761	-3.352	0.932925
2023b23_10:04	-0.052	-1.228	-1.176	-0.042	-1.269	-1.227	-1.2015	-0.047	-1.05	-1.003	0.817441				2023c15_11:33	-0.213	-13.53	-13.317	-0.426	-12.36	-11.934	-12.6255	-0.213	-10.73	-10.517	0.789742
2023b23_10:35	-0.125	-0.827	-0.702	-0.072	-0.844	-0.772	-0.737	-0.067	-0.65	-0.583	0.755181				2023c16_08:03	-0.213	-14.66	-14.447	-0.38	-14.66	-14.28	-14.3635	-0.251	-15.22	-14.969	1.03613
2023c08_13:02	-0.318	-0.798	-0.48	-0.348	-0.918	-0.57	-0.525	-0.382	-0.843	-0.461	0.808772				2023c16_08:15	-0.431	-58.03	-57.599	-1.294	-67.52	-66.226	-61.9125	-1.708	-83.27	-81.562	1.41603
2023c08_13:20	-0.072	-2.283	-2.211	-0.072	-2.527	-2.455	-2.333	-0.085	-2.223	-2.138	0.870876				2023c16_11:50	-0.187	-16.92	-16.85	-0.187	-17.38	-17.193	-17.0215	-0.187	-17.04	-16.853	1.00018
2023c08_13:50	-0.072	-0.857	-0.785	-0.059	-0.961	-0.902	-0.8435	-0.068	-0.794	-0.726	0.804878				2023c21_12:06	-0.044	-6.87	-6.826	-0.044	-6.548	-6.504	-6.665	-0.044	-4.37	-4.326	0.633753
2023c08_14:11	-0.081	-0.37	-0.289	-0.081	-0.423	-0.342	-0.3155	-0.081	-0.286	-0.205	0.599415				2023c21_12:14	-0.036	-2.387	-2.351	-0.036	-2.159	-2.123	-2.237	-0.036	-1.827	-1.791	0.761803
2023c09_08:29	-0.173	-3.451	-3.278	-0.162	-3.097	-2.935	-3.1065	-0.162	-2.595	-2.433	0.828961				2023c21_12:23	-0.057	-3.149	-3.092	-0.057	-2.953	-2.896	-2.994	-0.057	-2.35	-2.293	0.741591
2023c09_08:45	-0.17	-2.309	-2.139	-0.17	-2.424	-2.254	-2.1965	-0.17	-1.954	-1.784	0.791482				2023c21_12:31	-0.245	-5.709	-5.464	-0.149	-5.229	-5.08	-5.272	-0.149	-5.088	-4.939	0.903917
2023c09_08:55	-1	-2.755	-1.755	-1.179	-2.86	-1.681	-1.718	-1.48	-2.365	-0.885	0.526472														n		12
										n		13													Mean	0.905058
										mean	0.755254														SD	0.208093
										SD	0.102598
ASIC2a															ASIC2:3
Messung L6	pH 5			pH5				ph5+Diclo							1:5	pH 4			pH 4				ph4+Diclo
Name/Datum	Baseline 1	Applikation 1	net. Ampl. 1	Baseline 2	Applikation 2	net. Ampl. 2	Mittelwert	Baseline 3	Applikation 3	net. Ampl. 3	Idiclo/I				Name/Datum	Baseline 2	PH4_2.Peak	diff	Baseline 4	PH4_4.Peak	diff	Mittelwert	Baseline 3	PH4+Diclo	diff	Idiclo/I
2023b22_13:59	-0.107	-6.579	-6.472	-0.107	-6.406	-6.299	-6.3855	-0.107	-4.34	-4.233	0.672011				2023c16_08:38	-0.451	-9.939	-9.488	-0.718	-12.92	-12.202	-10.845	-0.345	-18.25	-17.905	1.88712
2023b22_14:07	-0.035	-12.1	-12.065	-0.035	-11.64	-11.605	-11.835	-0.035	-7.5	-7.465	0.643257				2023c16_09:04	-0.21	-4.182	-3.972	-0.246	-4.314	-4.068	-4.02	-0.246	-6.126	-5.88	1.48036
2023b22_14:15 ?	-0.073	-6.961	-6.888	-0.073	-8.132	-8.059	-7.4735	-0.073	-4.941	-4.868	0.604045				2023c14_13:00	-0.951	-63.38	-62.429	-1.332	-65.48	-64.148	-63.2885	-3.997	-71.19	-67.193	1.07631
2023b24_10:14	-0.455	-16.81	-16.355	-0.455	-17.11	-16.655	-16.505	-0.493	-11.06	-10.567	0.634464				2023c21_12:42	-0.508	-27.43	-26.922	-1.637	-19.47	-17.833	-22.3775	-1.185	-25.12	-23.935	0.88905
2023b24_08:58	-0.467	-4.79	-4.323	-0.532	-4.87	-4.338	-4.3305	-0.532	-3.596	-3.064	0.706316				2023c21_12:50	-0.056	-17.16	-17.104	-0.5	-20.29	-19.79	-18.447	-0.403	-18.74	-18.337	1.07209
2023b24_10:06	-0.468	-6.214	-5.746	-0.468	-6.751	-6.283	-6.0145	-0.487	-5.486	-4.999	0.795639				2023c21_13:01	-0.096	-33.4	-33.304	-0.096	-28.64	-28.544	-30.924	-0.096	-32.03	-31.934	0.958864
2023c07_11:17	-0.114	-9.974	-9.86	-0.0076	-13.17	-13.1624	-11.5112	-0.152	-8.375	-8.223	0.624734				2023c28_12:34	-0.512	-4.287	-3.775	-0.862	-5.2	-4.338	-4.0565	-0.75	-4.05	-3.3	0.874172
2023c07_11:25	-0.215	-7.399	-7.184	-0.302	-7.895	-7.593	-7.3885	-0.366	-5.997	-5.631	0.741604				2023c28_12:38	-0.234	-4.452	-4.218	-0.31	-4.017	-3.707	-3.9625	-0.365	-4.452	-4.087	0.968943
2023c07_11:34	-0.055	-9.213	-9.158	-0.055	-10.19	-10.135	-9.6465	-0.055	-7.203	-7.148	0.705279				2023c28_12:53	-0.973	-3.484	-2.511	-1.115	-4.104	-2.989	-2.75	-1.093	-4.332	-3.239	1.28992
2023c07_11:50	-0.205	-7.606	-7.401	-0.205	-8.885	-8.68	-8.0405	-0.365	-6.67	-6.305	0.726382				2023c29_08:46	-0.367	-6.723	-6.356	-0.367	-7.222	-6.855	-6.6055	-0.367	-6.539	-6.172	0.971051
										n		10			2023c29_08:54	-0.293	-2.104	-1.811	-0.306	-1.728	-1.422	-1.6165	-0.306	-1.813	-1.507	0.832137
															2023c29_09:02	-0.206	-1.813	-1.607	-0.279	-1.813	-1.534	-1.5705	-0.279	-1.5	-1.221	0.759801
										mean	0.685373														n		12
										SD	0.0602517														Mean	1.08832
																									SD	0.321462
ASIC3															ASIC2a
Messung: F3	pH 5			pH5				ph5+Diclo							Messung L6	pH 4			pH 4				ph4+Diclo
Name/Datum	Baseline 1	Applikation 1	net. Ampl. 1	Baseline 2	Applikation 2	net. Ampl. 2	Mittelwert	Baseline 3	Applikation 3	net. Ampl. 3	Idiclo/I				Name/Datum	Baseline 2	PH4_2.Peak	diff	Baseline 4	PH4_4.Peak	diff	Mittelwert	Baseline 3	PH4+Diclo	diff	Idiclo/I
2023b22_12:27	-1.066	-34.89	-33.824	-0.872	-36.06	-35.188	-34.506	-1.01	-34.98	-33.97	0.965386				2023c14_10:40	-0.362	-8.934	-8.572	-1.284	-10.72	-9.436	-9.004	-0.474	-6.365	-5.891	0.687238
2023b22_12:48	-0.165	-11.6	-11.435	-0.232	-12.17	-11.938	-11.6865	-0.265	-12.43	-12.165	1.01901				2023c14_10:55	-0.335	-5.741	-5.406	-0.395	-4.812	-4.417	-4.9115	-0.395	-4.263	-3.868	0.715501
2023b22_13:14	-0.331	-53.72	-53.389	-0.331	-60.02	-59.689	-56.539	-0.663	-60.52	-59.857	1.00281				2023c15_09:02	-1.319	-24.21	-22.891	-1.781	-23.01	-21.229	-22.06	-1.517	-13.65	-12.133	0.530034
2023b22_13:22	-0.678	-35.28	-34.602	-0.581	-37.03	-36.449	-35.5255	-0.581	-35.86	-35.279	0.9679				2023c15_09:10	-0.161	-13.45	-13.289	-0.251	-15.26	-15.009	-14.149	-0.294	-8.664	-8.37	0.629844
2023b22_13:35	-0.454	-18	-17.546	-0.357	-17.51	-17.153	-17.3495	-0.308	-17.17	-16.862	0.983035				2023c16_12:43	-0.483	-22.11	-21.627	-0.483	-23.32	-22.837	-22.232	-0.483	-15.87	-15.387	0.711472
2023b22_14:30	-0.112	-8.887	-8.775	-0.086	-9.091	-9.005	-8.89	-0.086	-9.397	-9.311	1.03398				2023c16_12:51	-0.399	-21.37	-20.971	-0.399	-21.11	-20.711	-20.841	-0.399	-13.43	-13.031	0.621382
2023b23_11:39	-0.507	-2.632	-2.125	-0.322	-3.262	-2.94	-2.5325	0.233	-2.755	-2.988	1.01633				2023c21_10:54	-0.416	-4.222	-3.806	-0.5	-4.432	-3.932	-3.869	-0.479	-2.125	-1.646	0.432475
2023c08_09:30	-0.258	-25.37	-25.112	-0.431	-29.51	-29.079	-27.0955	-0.431	-30.2	-29.769	1.02373				2023c21_11:02	-0.064	-29.29	-29.226	-0.064	-29.61	-29.546	-29.386	-0.064	-12.83	-12.766	0.436803
2023c08_09:45	-0.197	-19.07	-18.873	-0.263	-21.44	-21.177	-20.025	-0.395	-24.61	-24.215	1.14346				2023c21_11:09	-0.064	-28.19	-28.126	-0.064	-27.03	-26.966	-27.546	-0.064	-15.8	-15.736	0.559482
2023c08_12:30	-0.247	-5.843	-5.596	-0.304	-6.281	-5.977	-5.7865	-0.304	-6.605	-6.301	1.05421				2023c28_12:34	-0.13	-26.67	-26.54	-0.586	-29.86	-29.274	-27.907	-0.586	-20.67	-20.084	0.756745
2023c08_12:39	-0.342	-8.204	-7.862	-0.366	-8.204	-7.838	-7.85	-0.388	-8.204	-7.816	0.997193				2023c28_12:56	-0.1313	-27.79	-27.6587	-1.678	-32.08	-30.402	-29.0303	-1.678	-19.93	-18.252	0.659901
2023c09_09:45	-3.588	-6.742	-3.154	-3.462	-6.385	-2.923	-3.0385	-3.462	-6.404	-2.942	1.0065														n		11
										n		12													Mean	0.612807
										mean	1.0178														SD	0.110595
										SD	0.0473274
															ASIC3
															Messung: F3	pH 4			pH 4				ph4+Diclo
															Name/Datum	Baseline 2	PH4_2.Peak	diff	Baseline 4	PH4_4.Peak	diff	Mittelwert	Baseline 3	PH4+Diclo	diff	Idiclo/I
															2023c14_09:59	-0.131	-12.1	-11.969	-0.197	-12.57	-12.373	-12.171	-0.131	-11.91	-11.779	0.984126
															2023c14_10:07	-0.606	-3.844	-3.238	-0.92	-4.047	-3.127	-3.1825	-0.717	-3.499	-2.782	0.859172
															2023c14_10:16	-0.381	-2.57	-2.189	-0.739	-3.118	-2.379	-2.284	-0.454	-2.144	-1.69	0.772042
															2023c15_08:43	-0.36	-25.94	-25.58	-0.36	-21.83	-21.47	-23.525	-0.36	-21.07	-20.71	0.809617
															2023c15_08:50	-0.431	-16.43	-15.999	-0.517	-14.79	-14.273	-15.136	-0.474	-14.71	-14.236	0.889806
															2023c16_11:50	-0.959	-22.97	-22.011	-2.653	-27.26	-24.607	-23.309	-1.298	-23.93	-22.632	1.02821
															2023c21_08:22	-0.166	-36.44	-36.274	-0.455	-30.34	-29.885	-33.0795	-0.455	-31.1	-30.645	0.84482
															2023c21_08:41	-0.032	-12.54	-12.508	-0.032	-12.48	-12.448	-12.478	-0.032	-11.19	-11.158	0.892069
															2023c21_08:51	-0.028	-6.951	-6.923	-0.028	-7.071	-7.043	-6.983	-0.028	-5.649	-5.621	0.811931
															2023c21_09:00	-0.312	-16.78	-16.468	-0.1	-15.3	-15.2	-15.834	-0.354	-15.63	-15.276	0.927617
																									n		10
																									Mean	0.881941
																									SD	0.0804117
